# Supplementary material for: Bacterial adenine cross-feeding stems from a purine salvage bottleneck
Source: ISME J. 2024 Mar 7;18(1):wrae034. doi: 10.1093/ismejo/wrae034 (PMC10976475; doi:10.1093/ismejo/wrae034)
Supplement: Purine_crossfeeding_SUPP_DESeq_wrae034 [file purine_crossfeeding_supp_deseq_wrae034.xlsx]

## Sheet: Legend
Column headers:
Gene_ID	Gene identifier from the reference annotation file (ie. locus tag).
Old_locus_tag	Gene identifier in rpa#### format from antiquated annotation file, genes without an rpa#### are novel putative open reading frames added in the latest update of the annotation file.
Start	Start position of the gene in the reference CGA009 genome.
Stop	Stop position of the gene in the reference CGA09 genome.
Strand	'+,' gene is on the forward strand, '-' gene is on the reverse strand.
Gene_Name	Gene name from the reference annotation file, if no gene name is provided this field is populated with the 'Gene_ID' field.
Protein_ID	Protein accession number for the corresponding gene.
Feature_Type	What type of feature this Gene_ID corresponds to (ie. coding sequencing 'CDS', ribosomal RNA 'rRNA', transfer RNA 'tRNA', etc.) In this summary, rRNA and tRNA were removed prior to DEseq analysis.
baseMean	Mean of normalized counts for all samples.
log2FoldChange	Log2 fold change in gene expression comparing TIE-1 to CGA009 (positive values = expression is higher in TIE-1, negative values = expression is lower in TIE-1).
IfcSE	Standard error estimate of the log2 fold change.
stat	Wald test statistic for estimating differential gene expression - intermediate value used in calculating P-value.
pvalue	Wald test P-value for estimating differential gene expression.
padj	Wald test P-value corrected for false discovery rate using Benjamini-Hochberg method.
Description	Brief description of the putative function of the associated gene based on bioinformatical analysis.
Tabs:
Raw-DESeq2-Output	The raw differential analysis data produced by DESeq2. Sorted be 'start' position in the reference CGA009 genome.
padj<0.05	Filtered list of genes from 'Raw-DESeq2-Output' with a padj <= 0.05 - this list represents all differentially expressed genes (DEGs). Sorted by 'start' position in the reference genome.
Up-in-TIE1	Filtered list of genes from 'padj<0.05' with a log2FoldChange >= 2.0 indicating higher expression in TIE-1 relative to CGA009. Sorted by log2FoldChange value.
Down-in-TIE1	Filtered list of genes from 'padj<0.05' with a log2FoldChange <= -2.0 indicating lower expression in TIE-1 relative to CGA009. Sorted by log2FoldChange value.
Chr_Coverage	Per-base coverage for all genes in the CGA009 chromosome (NC_005296.1) reference genome. Columns F-K represent biological replicates.
Chr_FPKM	Fragments per kilobase of transcript per million read pairs (FPKM) for all genes in the CGA009 chromosome (NC_005296.1) reference genome. Represents the number of pairs of reads aligned to this feature, normalized by the total number of fragments sequenced (in millions) and the length of the transcript (in kilobases). Columns F-K represent biological replicates.
Chr_TPM	Transcripts per million (TPM) for all genes in the CGA009 chromosome (NC_005296.1) reference genome. Represents the number of transcripts from this feature normalized first by gene length, and then by sequencing depth (in millions). Columns F-K represent biological replicates.
Plasmid_Coverage	Per-base coverage for all genes in the CGA009 plasmid (NC_005297.1) reference genome. Columns F-K represent biological replicates.
Plasmid_FPKM	Fragments per kilobase of transcript per million read pairs (FPKM) for all genes in the CGA009 plasmid (NC_005297.1) reference genome. Represents the number of pairs of reads aligned to this feature, normalized by the total number of fragments sequenced (in millions) and the length of the transcript (in kilobases). Columns F-K represent biological replicates.
Plasmid_TPM	Transcripts per million (TPM) for all genes in the CGA009 plasmid (NC_005297.1) reference genome. Represents the number of transcripts from this feature normalized first by gene length, and then by sequencing depth (in millions). Columns F-K represent biological replicates.
Alignment	HISAT2 alignment statistics for all samples.

## Sheet: Raw-DESeq2-Output
Gene_ID	Old_locus_tag	Start	Stop	Strand	Gene_Name	Protein_ID	Feature_type	baseMean	log2FoldChange	lfcSE	stat	pvalue	padj	Description
TX73_RS00005	RPA0001	679	2097	+	dnaA	WP_011155572.1	CDS	775.144	0.153375	0.149269	1.02751	0.304182	0.422659	chromosomal replication initiator protein DnaA
TX73_RS00010	RPA0002	2332	3450	+	dnaN	WP_011155573.1	CDS	1059.07	-0.287677	0.113211	-2.54107	0.0110515	0.0257596	DNA polymerase III subunit beta
TX73_RS00015	RPA0003	3694	4833	+	recF	WP_042440644.1	CDS	51.5501	-0.647913	0.350796	-1.84698	0.06475	0.119178	DNA replication/repair protein RecF
TX73_RS00020	RPA0004	5050	7491	+	gyrB	WP_011155575.1	CDS	2853.65	0.405883	0.138074	2.93961	0.0032863	0.00878946	DNA topoisomerase (ATP-hydrolyzing) subunit B
TX73_RS00025	RPA0005	7673	8791	-	hppD	WP_011155576.1	CDS	218.161	-1.68339	1.12898	-1.49108	0.135942	0.220771	4-hydroxyphenylpyruvate dioxygenase
TX73_RS00030	RPA0006	8917	9396	+	TX73_RS00030	WP_011155577.1	CDS	69.3784	0.54701	0.279559	1.95669	0.0503842	0.0964097	Lrp/AsnC family transcriptional regulator
TX73_RS00035	RPA0007	9442	10890	-	TX73_RS00035	WP_042440646.1	CDS	356.337	-1.82704	1.23195	-1.48305	0.138061	0.223443	PAS domain-containing protein
TX73_RS00040	RPA0008	10890	11174	-	TX73_RS00040	WP_011155579.1	CDS	377.001	-1.05111	0.221634	-4.74256	2.11e-06	1.03e-05	circadian clock KaiB family protein
TX73_RS00045	RPA0009	11184	12875	-	kaiC	WP_011155580.1	CDS	1643.51	-1.56255	0.192632	-8.11155	5e-16	7.02e-15	circadian clock protein KaiC
TX73_RS00050	RPA0010	13269	13778	-	TX73_RS00050	WP_011155581.1	CDS	703.365	1.36696	0.314652	4.34437	1.4e-05	5.81e-05	Lrp/AsnC family transcriptional regulator
TX73_RS00055		13918	14127	-	TX73_RS00055	WP_012493860.1	CDS	4.74304	-0.764951	1.14963	-0.665391	0.5058	0.623727	hypothetical protein
TX73_RS00060	RPA0011	14266	14514	-	TX73_RS00060	WP_011155582.1	CDS	41.1787	0.273297	0.43237	0.63209	0.527328	0.643063	hypothetical protein
TX73_RS00065	RPA0012	14516	14701	-	ccoS	WP_011155583.1	CDS	89.0357	0.353635	0.313339	1.1286	0.259066	0.371642	cbb3-type cytochrome oxidase assembly protein CcoS
TX73_RS00070	RPA0013	14692	16890	-	TX73_RS00070	WP_011155584.1	CDS	729.73	-0.60052	0.277008	-2.16788	0.0301677	0.0621201	cation-translocating P-type ATPase
TX73_RS00075	RPA0014	16925	17425	-	TX73_RS00075	WP_042441354.1	CDS	229.373	-1.2374	0.28243	-4.38127	1.18e-05	4.98e-05	FixH family protein
TX73_RS00080	RPA0015	17445	18902	-	ccoG	WP_011155586.1	CDS	1710.89	-1.43503	0.241	-5.95449	2.61e-09	1.81e-08	cytochrome c oxidase accessory protein CcoG
TX73_RS00085	RPA0016	19019	19900	-	ccoP	WP_011155587.1	CDS	3701.56	-1.38893	0.158295	-8.77433	1.72e-18	3.22e-17	cytochrome-c oxidase%2C cbb3-type subunit III
TX73_RS00090	RPA0017	19908	20072	-	TX73_RS00090	WP_011155588.1	CDS	1296.72	-1.32229	0.161041	-8.21091	2.2e-16	3.2e-15	cbb3-type cytochrome c oxidase subunit 3
TX73_RS00095	RPA0018	20082	20816	-	ccoO	WP_011155589.1	CDS	4695.17	-1.40781	0.12885	-10.926	8.66e-28	3.69e-26	cytochrome-c oxidase%2C cbb3-type subunit II
TX73_RS00100	RPA0019	20829	22475	-	ccoN	WP_011155590.1	CDS	15044.9	-2.23098	0.148413	-15.0322	4.52e-51	8.22e-49	cytochrome-c oxidase%2C cbb3-type subunit I
TX73_RS00105	RPA0020	22786	23706	-	panE	WP_011155591.1	CDS	114.666	-0.237331	0.243119	-0.976194	0.328968	0.449707	2-dehydropantoate 2-reductase
TX73_RS00110	RPA0021	23779	24516	-	TX73_RS00110	WP_011155592.1	CDS	51.942	-0.100909	0.360889	-0.279612	0.779775	0.849782	SDR family oxidoreductase
TX73_RS00115	RPA0022	24637	25239	-	TX73_RS00115	WP_011155593.1	CDS	60.6648	0.318992	0.423917	0.752487	0.451758	0.57459	2-hydroxychromene-2-carboxylate isomerase
TX73_RS00120	RPA0023	25455	26123	+	TX73_RS00120	WP_042440651.1	CDS	114.468	0.201086	0.262702	0.765452	0.444003	0.567623	glutathione S-transferase
TX73_RS00125	RPA0024	26235	27110	-	TX73_RS00125	WP_011155595.1	CDS	201.002	0.00294393	0.274702	0.0107168	0.991449	0.993548	NAD(P)-dependent oxidoreductase
TX73_RS00130	RPA0025	27385	29118	-	ggt	WP_011155596.1	CDS	101.457	0.26706	0.257522	1.03704	0.299719	0.417929	gamma-glutamyltransferase
TX73_RS00135	RPA0026	29224	30621	+	TX73_RS00135	WP_011155597.1	CDS	96.0915	-0.56743	0.263885	-2.15029	0.031532	0.0645642	MFS transporter
TX73_RS00140	RPA0027	30903	31931	+	TX73_RS00140	WP_234803271.1	CDS	531.947	0.0395985	0.133145	0.297408	0.766155	0.840356	3-deoxy-7-phosphoheptulonate synthase
TX73_RS00145	RPA0028	31989	33581	-	purH	WP_011155599.1	CDS	880.005	0.00511152	0.144569	0.0353569	0.971795	0.980285	bifunctional phosphoribosylaminoimidazolecarboxamide formyltransferase/IMP cyclohydrolase
TX73_RS00150	RPA0029	33767	35482	-	TX73_RS00150	WP_041809351.1	CDS	326.555	-0.214226	0.18947	-1.13066	0.258198	0.370846	heparinase II/III family protein
TX73_RS00155	RPA0030	35820	37172	-	TX73_RS00155	WP_011155601.1	CDS	211.734	0.310907	0.23763	1.30837	0.190748	0.290354	methyltransferase domain-containing protein
TX73_RS00160	RPA0031	37325	37543	+	TX73_RS00160	WP_011155602.1	CDS	142.944	0.361516	0.199477	1.81232	0.0699365	0.127387	DUF1674 domain-containing protein
TX73_RS00165	RPA0032	37629	38204	+	TX73_RS00165	WP_011155603.1	CDS	44.8183	1.29125	0.351382	3.67477	0.000238065	0.000796488	thermonuclease family protein
TX73_RS00170	RPA0033	38208	39092	-	TX73_RS00170	WP_011155604.1	CDS	112.498	-0.486154	0.265915	-1.82823	0.0675147	0.123642	hypothetical protein
TX73_RS00175	RPA0034	39440	40897	+	TX73_RS00175	WP_011155605.1	CDS	162.144	-0.193821	0.224315	-0.864057	0.387557	0.512471	FAD-dependent oxidoreductase
TX73_RS00180	RPA0035	40904	43315	-	pheT	WP_011155606.1	CDS	1357.51	0.310261	0.231672	1.33923	0.180497	0.277156	phenylalanine--tRNA ligase subunit beta
TX73_RS00185	RPA0036	43460	43939	-	TX73_RS00185	WP_011155607.1	CDS	489.87	-0.106879	0.232492	-0.459712	0.645723	0.745883	endonuclease domain-containing protein
TX73_RS00190	RPA0037	44200	45282	-	pheS	WP_011155608.1	CDS	1715.5	0.373991	0.195443	1.91355	0.0556773	0.104718	phenylalanine--tRNA ligase subunit alpha
TX73_RS00195	RPA0038	45426	45785	-	rplT	WP_011155609.1	CDS	2049.92	0.241729	0.178252	1.35611	0.175065	0.269954	50S ribosomal protein L20
TX73_RS00200	RPA0039	45869	46069	-	rpmI	WP_011155610.1	CDS	1945.3	0.286421	0.163459	1.75225	0.0797316	0.142326	50S ribosomal protein L35
TX73_RS00205	RPA0040	46403	46942	-	infC	WP_085977317.1	CDS	8889.02	-0.344358	0.152179	-2.26285	0.023645	0.0499712	translation initiation factor IF-3
TX73_RS00210	RPA0041	47263	48048	+	TX73_RS00210	WP_011155612.1	CDS	117.37	-0.406102	0.313462	-1.29554	0.195135	0.295985	alpha/beta hydrolase
TX73_RS00215	RPA0042	48211	49419	-	queG	WP_042440654.1	CDS	64.4126	-0.468524	0.322595	-1.45236	0.146401	0.23367	tRNA epoxyqueuosine(34) reductase QueG
TX73_RS00220	RPA0043	49368	50060	-	TX73_RS00220	WP_011155614.1	CDS	171.989	-4.49845	0.336661	-13.3619	1.01e-40	1.16e-38	glutathione S-transferase family protein
TX73_RS00225	RPA0044	50260	51066	+	TX73_RS00225	WP_011155615.1	CDS	328.931	-0.835795	0.2095	-3.98947	6.62e-05	0.000243585	undecaprenyl-diphosphate phosphatase
TX73_RS00230	RPA0045	51116	52081	-	TX73_RS00230	WP_011155616.1	CDS	319.491	0.0853108	0.157179	0.542761	0.587294	0.695063	complex I NDUFA9 subunit family protein
TX73_RS00240	RPA0046	52495	53109	+	TX73_RS00240	WP_011155617.1	CDS	478.624	-0.261868	0.157692	-1.66063	0.0967878	0.167102	ribonuclease D
TX73_RS00245	RPA0047	53339	54079	+	lptC	WP_011155618.1	CDS	430.109	0.255291	0.13993	1.82441	0.0680898	0.124455	LPS export ABC transporter periplasmic protein LptC
TX73_RS00250	RPA0048	54088	54753	+	TX73_RS00250	WP_011155619.1	CDS	273.91	-0.11876	0.193989	-0.612198	0.540407	0.654293	LptA/OstA family protein
TX73_RS00255	RPA0049	54870	55835	+	lptB	WP_011155620.1	CDS	689.848	2.1221	0.194476	10.9119	1.01e-27	4.27e-26	LPS export ABC transporter ATP-binding protein
TX73_RS00260	RPA0050	56042	57688	+	rpoN	WP_011155621.1	CDS	2245.31	0.194033	0.127894	1.51714	0.129232	0.211307	RNA polymerase factor sigma-54
TX73_RS00265	RPA0051	57746	58351	+	raiA	WP_011155622.1	CDS	3290.14	0.617054	0.105071	5.87273	4.29e-09	2.93e-08	ribosome-associated translation inhibitor RaiA
TX73_RS00270	RPA0052	58627	59088	+	ptsN	WP_011155623.1	CDS	298.076	0.236177	0.168843	1.3988	0.161874	0.253075	PTS IIA-like nitrogen regulatory protein PtsN
TX73_RS00275	RPA0053	59691	59957	-	TX73_RS00275	WP_011155624.1	CDS	2556.68	1.55465	0.180808	8.59836	8.09e-18	1.4e-16	DUF1150 domain-containing protein
TX73_RS00280	RPA0054	60008	60433	-	TX73_RS00280	WP_011155625.1	CDS	11538.1	2.02236	0.204122	9.90763	3.86e-23	1.08e-21	Hsp20 family protein
TX73_RS00285	RPA0055	60587	61678	-	TX73_RS00285	WP_011155626.1	CDS	147.944	-0.442826	0.228025	-1.942	0.0521369	0.0992025	sn-glycerol-3-phosphate import ATP-binding protein UgpC
TX73_RS00290	RPA0056	61681	62529	-	ugpE	WP_011155627.1	CDS	166.325	0.300001	1.20228	0.249526	0.802954	0.865425	sn-glycerol-3-phosphate ABC transporter permease UgpE
TX73_RS00295	RPA0057	62529	63410	-	ugpA	WP_011155628.1	CDS	176.825	-0.146981	0.186212	-0.789325	0.429922	0.553659	sn-glycerol-3-phosphate ABC transporter permease UgpA
TX73_RS00300	RPA0058	63575	64903	-	ugpB	WP_011155629.1	CDS	980.729	-0.0364211	0.127984	-0.284575	0.77597	0.847005	sn-glycerol-3-phosphate ABC transporter substrate-binding protein UgpB
TX73_RS00305	RPA0059	65126	66331	-	TX73_RS00305	WP_011155630.1	CDS	1404.25	0.270526	0.14739	1.83545	0.0664395	0.121862	CoA transferase
TX73_RS00315	RPA0060	66656	67057	-	TX73_RS00315	WP_011155631.1	CDS	714.563	-0.205846	0.188249	-1.09348	0.274185	0.388737	TIGR02300 family protein
TX73_RS00320	RPA0061	67198	68535	+	aroA	WP_011155632.1	CDS	262.016	-0.000527512	0.230814	-0.00228544	0.998176	0.998598	3-phosphoshikimate 1-carboxyvinyltransferase
TX73_RS00325	RPA0062	68539	69213	-	TX73_RS00325	WP_011155633.1	CDS	185.931	-0.834364	0.255056	-3.2713	0.00107054	0.00317342	lysophospholipid acyltransferase family protein
TX73_RS00330	RPA0063	69377	70015	+	cmk	WP_011155634.1	CDS	241.523	-0.316421	0.269507	-1.17407	0.240366	0.350877	(d)CMP kinase
TX73_RS00335	RPA0064	70316	72013	+	rpsA	WP_011155635.1	CDS	14948.7	0.0810008	0.22388	0.361805	0.717498	0.803064	30S ribosomal protein S1
TX73_RS00340	RPA0065	72242	73222	+	sppA	WP_011155636.1	CDS	604.146	0.436313	0.171058	2.55067	0.0107515	0.0251719	signal peptide peptidase SppA
TX73_RS00345	RPA0066	73388	73702	+	TX73_RS00345	WP_011155637.1	CDS	739.038	-0.289509	0.139569	-2.07431	0.0380508	0.0756542	integration host factor subunit beta
TX73_RS00350	RPA0067	73740	74126	+	TX73_RS00350	WP_011155638.1	CDS	499.007	-0.00828828	0.144808	-0.0572365	0.954357	0.969096	LapA family protein
TX73_RS00355	RPA0068	74185	74826	+	TX73_RS00355	WP_011155639.1	CDS	173.154	-0.594206	0.199806	-2.97391	0.00294027	0.00792666
TX73_RS00360	RPA0069	74840	76054	+	trpB	WP_011155640.1	CDS	578.335	-3.84916	0.241664	-15.9277	4.07e-57	9.64e-55	tryptophan synthase subunit beta
TX73_RS00365	RPA0070	76054	76890	+	trpA	WP_011155641.1	CDS	996.072	-0.105265	0.15106	-0.696838	0.485904	0.606451	tryptophan synthase subunit alpha
TX73_RS00370	RPA0071	77000	77983	+	accD	WP_011155642.1	CDS	1138.04	0.347239	0.141491	2.45414	0.0141223	0.0319881	acetyl-CoA carboxylase%2C carboxyltransferase subunit beta
TX73_RS00375	RPA0072	77980	79308	+	TX73_RS00375	WP_011155643.1	CDS	125.254	0.332867	0.252854	1.31644	0.188027	0.287136	bifunctional folylpolyglutamate synthase/dihydrofolate synthase
TX73_RS00380	RPA0073	79484	79804	-	trxA	WP_011155644.1	CDS	956.28	0.643984	0.194538	3.31033	0.000931854	0.00278497	thioredoxin
TX73_RS00385	RPA0074	79901	83386	-	addA	WP_011155645.1	CDS	261.977	-0.301043	0.232784	-1.29323	0.195932	0.297003	double-strand break repair helicase AddA
TX73_RS00390	RPA0075	83383	86532	-	addB	WP_011155646.1	CDS	236.406	-0.0270096	0.218174	-0.123798	0.901475	0.933621	double-strand break repair protein AddB
TX73_RS00395	RPA0076	86608	87330	-	TX73_RS00395	WP_011155647.1	CDS	312.086	0.717213	0.176256	4.06916	4.72e-05	0.000178693	nucleotidyltransferase family protein
TX73_RS00400	RPA0077	87488	87796	-	TX73_RS00400	WP_011155648.1	CDS	110.989	-0.29456	0.312417	-0.942844	0.345761	0.468043	hypothetical protein
TX73_RS00405	RPA0078	87900	89420	-	TX73_RS00405	WP_011155649.1	CDS	334.651	-0.260496	0.191817	-1.35805	0.174449	0.269179	bifunctional tRNA (adenosine(37)-N6)-threonylcarbamoyltransferase complex ATPase subunit type 1 TsaE/phosphotransferase
TX73_RS00410	RPA0079	89417	91930	-	TX73_RS00410	WP_012493908.1	CDS	1382.15	-0.647255	0.148219	-4.36689	1.26e-05	5.3e-05	PAS domain-containing sensor histidine kinase
TX73_RS00415	RPA0080	92150	92608	-	dut	WP_011155651.1	CDS	92.9367	-0.0154492	0.252753	-0.0611237	0.951261	0.966781	dUTP diphosphatase
TX73_RS00420	RPA0081	92605	94050	-	coaBC	WP_011155652.1	CDS	271.277	0.312871	0.214601	1.45792	0.144863	0.231997	bifunctional phosphopantothenoylcysteine decarboxylase/phosphopantothenate--cysteine ligase CoaBC
TX73_RS00425	RPA0082	94104	95681	-	ubiB	WP_011155653.1	CDS	924.755	-0.727093	0.184012	-3.95133	7.77e-05	0.000283669	2-polyprenylphenol 6-hydroxylase
TX73_RS00430	RPA0083	95678	96439	-	ubiE	WP_011155654.1	CDS	1614.62	0.0785532	0.119599	0.656803	0.511308	0.628546	bifunctional demethylmenaquinone methyltransferase/2-methoxy-6-polyprenyl-1%2C4-benzoquinol methylase UbiE
TX73_RS00435	RPA0084	96685	97560	+	mutM	WP_011155655.1	CDS	49.5093	-1.27633	0.373768	-3.41476	0.000638376	0.00196366	bifunctional DNA-formamidopyrimidine glycosylase/DNA-(apurinic or apyrimidinic site) lyase
TX73_RS00440	RPA0085	97588	98931	-	TX73_RS00440	WP_011155656.1	CDS	178.409	-3.05889	0.258549	-11.831	2.7e-32	1.7e-30	peptidoglycan-binding protein
TX73_RS00445	RPA0086	99139	99939	+	moeB	WP_011155657.1	CDS	85.1232	-1.74415	0.279959	-6.23001	4.66e-10	3.52e-09	molybdopterin-synthase adenylyltransferase MoeB
TX73_RS00450	RPA0087	100064	101752	+	TX73_RS00450	WP_011155658.1	CDS	65.3731	-1.55533	0.352804	-4.40849	1.04e-05	4.46e-05	MFS transporter
TX73_RS00455	RPA0088	101883	102101	-	TX73_RS00455	WP_011155659.1	CDS	68.9586	-2.11107	0.345757	-6.10565	1.02e-09	7.39e-09	hypothetical protein
TX73_RS00460	RPA0089	102225	102566	-	TX73_RS00460	WP_011155660.1	CDS	802.697	-1.73029	0.232328	-7.44762	9.5e-14	1.08e-12	phasin family protein
TX73_RS00465	RPA0090	102804	103208	-	TX73_RS00465	WP_011155661.1	CDS	1983.63	0.166609	0.137757	1.20945	0.226492	0.334648	hypothetical protein
TX73_RS00470	RPA0091	103287	103628	-	TX73_RS00470	WP_011155662.1	CDS	1981.5	0.574736	0.166188	3.45835	0.000543487	0.00169714	hypothetical protein
TX73_RS00475	RPA0092	104169	104444	-	TX73_RS00475	WP_011155663.1	CDS	32.2679	-0.501276	0.398333	-1.25843	0.208235	0.31255	DUF3861 domain-containing protein
TX73_RS00480	RPA0093	104575	105222	+	TX73_RS00480	WP_011155664.1	CDS	77.7713	0.207906	0.283369	0.733692	0.463137	0.585288	TetR/AcrR family transcriptional regulator
TX73_RS00485	RPA0094	105219	106136	+	TX73_RS00485	WP_011155665.1	CDS	60.1725	-0.173034	0.309832	-0.558478	0.576518	0.685222	PepSY domain-containing protein
TX73_RS00490	RPA0095	106266	107411	+	TX73_RS00490	WP_011155666.1	CDS	70.1837	0.669746	0.285903	2.34257	0.0191516	0.0415698	efflux RND transporter periplasmic adaptor subunit
TX73_RS00495	RPA0096	107415	110564	+	TX73_RS00495	WP_011155667.1	CDS	490.347	0.477122	0.140322	3.40019	0.000673385	0.00206064	multidrug efflux RND transporter permease subunit
TX73_RS00500	RPA0097	110707	111117	+	TX73_RS00500	WP_011155668.1	CDS	269.973	-1.34454	0.170376	-7.89163	2.98e-15	3.84e-14	flagellar basal body protein
TX73_RS00505	RPA0098	111260	112318	-	TX73_RS00505	WP_011155669.1	CDS	34.7463	0.223023	0.375059	0.594636	0.552087	0.664834	ABC transporter ATP-binding protein
TX73_RS00510	RPA0099	112315	113313	-	TX73_RS00510	WP_011155670.1	CDS	36.7794	-0.238765	0.399892	-0.597073	0.550458	0.66324	ABC transporter ATP-binding protein
TX73_RS00515	RPA0100	113316	114224	-	TX73_RS00515	WP_042440657.1	CDS	26.6965	-0.180601	0.467674	-0.386168	0.699372	0.788856	ABC transporter permease
TX73_RS00520	RPA0101	114221	115201	-	TX73_RS00520	WP_011155672.1	CDS	69.2849	-0.00379569	0.293815	-0.0129186	0.989693	0.992208	ABC transporter permease
TX73_RS00525	RPA0102	115230	116831	-	TX73_RS00525	WP_011155673.1	CDS	392.088	0.1991	0.151848	1.31118	0.189798	0.289001	ABC transporter substrate-binding protein
TX73_RS00530	RPA0103	116921	117877	-	TX73_RS00530	WP_011155674.1	CDS	91.8323	0.256811	0.301315	0.852302	0.394047	0.518748	GTP-binding protein
TX73_RS00535	RPA0104	117874	119517	-	TX73_RS00535	WP_011155675.1	CDS	38.2746	-4.3598	1.00313	-4.34621	1.39e-05	5.77e-05	amidohydrolase family protein
TX73_RS00540	RPA0105	119756	121297	+	TX73_RS00540	WP_011155676.1	CDS	234.633	0.640274	0.214647	2.98291	0.00285521	0.00771934	PLP-dependent aminotransferase family protein
TX73_RS00545	RPA0106	121313	122521	-	TX73_RS00545	WP_011155677.1	CDS	38.9483	-0.277677	0.675183	-0.411261	0.680881	0.772786	ABC transporter substrate-binding protein
TX73_RS00550	RPA0107	122541	123581	-	TX73_RS00550	WP_011155678.1	CDS	29.5286	-0.412435	0.536336	-0.768987	0.441901	0.565701	zinc-binding dehydrogenase
TX73_RS00555	RPA0108	123611	125359	-	TX73_RS00555	WP_011155679.1	CDS	52.8108	0.399731	0.527906	0.757201	0.448929	0.571975	thiamine pyrophosphate-binding protein
TX73_RS00560	RPA0109	125400	126188	-	TX73_RS00560	WP_011155680.1	CDS	26.6296	-0.473533	0.514797	-0.919843	0.357655	0.480868	SDR family oxidoreductase
TX73_RS00565	RPA0110	126239	127051	+	TX73_RS00565	WP_234803245.1	CDS	115.781	0.207508	0.2182	0.950998	0.341605	0.464034	TetR/AcrR family transcriptional regulator
TX73_RS00575	RPA0112	127901	129412	-	TX73_RS00575	WP_011155683.1	CDS	13.4874	0.956502	0.62024	1.54215	0.123037	0.20316	aldehyde dehydrogenase family protein
TX73_RS00590	RPA0114	131546	131854	-	TX73_RS00590	WP_179906238.1	CDS	109.798	0.481726	0.354169	1.36016	0.17378	0.268497	hypothetical protein
TX73_RS24970	RPA0115	132242	132388	+	TX73_RS24970		CDS (pseudo gene)	86.3753	-0.637889	0.275915	-2.3119	0.020783	0.0446944	NAD-dependent epimerase/dehydratase family protein - incomplete; partial in the middle of a contig; missing C-terminus
TX73_RS00595	RPA0116	132388	132906	-	TX73_RS00595		CDS (pseudo gene)	135.393	6.60834	0.509231	12.9771	1.65e-38	1.45e-36	GDP-mannose 4,6-dehydratase - incomplete; partial in the middle of a contig; missing N-terminus and C-terminus
TX73_RS00600	RPA0117	132902	133303	+	TX73_RS00600		CDS (pseudo gene)	44.4916	0.729582	0.337624	2.16093	0.0307008	0.0630619	GDP-mannose 4,6-dehydratase - incomplete; partial in the middle of a contig; missing N-terminus
TX73_RS00605	RPA0118	133329	133886	+	rfbC	WP_011155686.1	CDS	95.9461	0.771261	0.25778	2.99193	0.00277215	0.00750765	dTDP-4-dehydrorhamnose 3%2C5-epimerase
TX73_RS00610	RPA0119	133891	134784	+	rfbD	WP_011155687.1	CDS	56.5615	0.599274	0.314346	1.90642	0.0565962	0.106151	dTDP-4-dehydrorhamnose reductase
TX73_RS00615	RPA0120	134792	135661	+	rfbA	WP_167365539.1	CDS	148.892	-0.384499	0.216845	-1.77315	0.0762039	0.136931	glucose-1-phosphate thymidylyltransferase RfbA
TX73_RS00620		135754	136602	+	TX73_RS00620	WP_234803243.1	CDS	143.55	-0.529405	0.230977	-2.29202	0.0219042	0.0466252	hypothetical protein
TX73_RS00625	RPA0122	136734	139013	+	TX73_RS00625	WP_011155690.1	CDS	314.724	0.827352	0.191276	4.32544	1.52e-05	6.3e-05	ATP-binding protein
TX73_RS00630	RPA0123	139006	140646	+	TX73_RS00630	WP_011155691.1	CDS	89.0133	-0.186617	0.708381	-0.263441	0.792211	0.858787	potassium channel protein
TX73_RS00635	RPA0124	140653	141477	-	TX73_RS00635	WP_011155692.1	CDS	11.0709	1.12802	1.07484	1.04948	0.293958	0.41136	phosphodiesterase
TX73_RS00640	RPA0125	141474	142298	-	TX73_RS00640	WP_011155693.1	CDS	9.87377	-0.207261	0.74671	-0.277566	0.781346	0.850907	phosphodiesterase
TX73_RS00645	RPA0126	142363	143643	-	TX73_RS00645	WP_011155694.1	CDS	49.3755	0.375612	0.330176	1.13761	0.255282	0.367481	ABC transporter substrate-binding protein
TX73_RS00650	RPA0127	143666	144502	-	TX73_RS00650	WP_011155695.1	CDS	4.49331	-1.52669	1.34209	-1.13754	0.255312	0.367481	carbohydrate ABC transporter permease
TX73_RS00675	RPA0132	148309	149082	-	TX73_RS00675	WP_011155700.1	CDS	7.93528	1.01209	0.807493	1.25337	0.210072	0.314809	ABC transporter permease subunit
TX73_RS00680	RPA0133	149072	150064	-	TX73_RS00680	WP_011155701.1	CDS	6.54132	-0.0872358	0.840183	-0.10383	0.917305	0.944026	ABC transporter substrate-binding protein
TX73_RS00685	RPA0134	150080	151939	-	TX73_RS00685	WP_011155702.1	CDS	98.7316	-1.59376	0.739796	-2.15433	0.0312144	0.0639969	2Fe-2S iron-sulfur cluster binding domain-containing protein
TX73_RS00690	RPA0135	151939	153960	-	TX73_RS00690	WP_011155703.1	CDS	205.333	0.454089	0.232904	1.94969	0.0512135	0.0976419	FAD-dependent oxidoreductase
TX73_RS00695	RPA0136	154100	155809	-	TX73_RS00695	WP_011155704.1	CDS	375.838	-0.869673	0.253019	-3.43718	0.000587806	0.00182112	chemotaxis protein
TX73_RS00700	RPA0137	155814	156905	-	TX73_RS00700	WP_011155705.1	CDS	317.249	-0.996983	0.232131	-4.29492	1.75e-05	7.18e-05	chemotaxis response regulator protein-glutamate methylesterase
TX73_RS00705	RPA0138	156926	157768	-	TX73_RS00705	WP_011155706.1	CDS	240.14	-2.90678	0.390744	-7.4391	1.01e-13	1.15e-12	methyltransferase domain-containing protein
TX73_RS00710	RPA0139	157930	160131	-	TX73_RS00710	WP_011155707.1	CDS	1637.75	-1.46894	0.296814	-4.94904	7.46e-07	3.91e-06	methyl-accepting chemotaxis protein
TX73_RS00715	RPA0140	160198	160686	-	TX73_RS00715	WP_011155708.1	CDS	107.716	-1.77357	0.380003	-4.66724	3.05e-06	1.43e-05	chemotaxis protein CheW
TX73_RS00720	RPA0141	160747	161217	-	TX73_RS00720	WP_011155709.1	CDS	152.828	-1.81076	0.326609	-5.54411	2.95e-08	1.83e-07	chemotaxis protein CheW
TX73_RS00725	RPA0142	161217	163283	-	TX73_RS00725	WP_011155710.1	CDS	633.086	-1.98485	0.298618	-6.64677	3e-11	2.57e-10	chemotaxis protein CheA
TX73_RS00730	RPA0143	163280	163645	-	TX73_RS00730	WP_011155711.1	CDS	8.81788	-1.27736	0.86323	-1.47974	0.138941	0.224389	response regulator
TX73_RS00735	RPA0144	163645	163968	-	TX73_RS00735	WP_011155712.1	CDS	342.822	-2.5416	0.371981	-6.8326	8.34e-12	7.7e-11	STAS domain-containing protein
TX73_RS00740	RPA0145	164255	165412	+	TX73_RS00740	WP_042440664.1	CDS	187.531	-1.09878	0.341199	-3.22035	0.00128033	0.00374604	response regulator
TX73_RS00745		165581	165763	-	TX73_RS00745	WP_012493952.1	CDS	776.375	0.748547	0.133679	5.59959	2.15e-08	1.36e-07	hypothetical protein
TX73_RS00750	RPA0147	165961	166752	-	TX73_RS00750	WP_011155715.1	CDS	110.289	-9.98383	1.20319	-8.29777	1.06e-16	1.61e-15	TOBE domain-containing protein
TX73_RS00760	RPA0149	167433	168227	-	TX73_RS00760	WP_011155717.1	CDS	8.08546	-6.20738	1.60591	-3.86533	0.000110941	0.000393993	ABC transporter ATP-binding protein
TX73_RS00765	RPA0150	168224	169246	-	TX73_RS00765	WP_011155718.1	CDS	4.23697	-5.27385	1.76387	-2.98993	0.00279038	0.00755269	iron ABC transporter permease
TX73_RS00770	RPA0151	169248	170297	-	TX73_RS00770	WP_011155719.1	CDS	17.0827	-7.29044	1.43582	-5.07756	3.82e-07	2.07e-06	iron ABC transporter substrate-binding protein
TX73_RS00775	RPA0152	170294	170797	-	TX73_RS00775	WP_011155720.1	CDS	6.71012	-5.94228	1.62799	-3.65007	0.000262171	0.000867309	SAM-dependent methyltransferase
TX73_RS00780	RPA0153	171453	173618	+	TX73_RS00780	WP_234803241.1	CDS	96.9571	-9.79553	1.26938	-7.71681	1.19e-14	1.48e-13	TonB-dependent receptor
TX73_RS00785	RPA0154	173675	174313	+	TX73_RS00785	WP_011155722.1	CDS	4.01408	-5.19739	1.69645	-3.06368	0.00218632	0.00608112	MotA/TolQ/ExbB proton channel family protein
TX73_RS00790	RPA0155	174326	174793	+	TX73_RS00790	WP_011155723.1	CDS	4.01946	-5.21282	1.83172	-2.84586	0.00442912	0.0115079	biopolymer transporter ExbD
TX73_RS00795	RPA0156	174790	175608	+	TX73_RS00795	WP_011155724.1	CDS	5.2721	-5.59748	1.74254	-3.21226	0.00131695	0.00384605	TonB family protein
TX73_RS00805	RPA0157	175963	177126	-	TX73_RS00805	WP_011155725.1	CDS	322.596	-1.80825	0.302982	-5.96817	2.4e-09	1.67e-08	glucokinase
TX73_RS00810	RPA0158	177448	177828	+	rplU	WP_011155726.1	CDS	1047.72	0.115268	0.275858	0.417853	0.676054	0.768967	50S ribosomal protein L21
TX73_RS00815	RPA0159	177918	178190	+	rpmA	WP_011155727.1	CDS	4628.44	0.569191	0.172349	3.30255	0.000958099	0.0028598	50S ribosomal protein L27
TX73_RS00820	RPA0160	178325	178924	+	TX73_RS00820	WP_011155728.1	CDS	2114.51	0.685938	0.21013	3.26435	0.00109716	0.00325027	GNAT family N-acetyltransferase
TX73_RS00825		179136	179327	+	TX73_RS00825	WP_042440666.1	CDS	39.2365	-3.84971	0.54513	-7.062	1.64e-12	1.63e-11	hypothetical protein
TX73_RS25835		179457	179630	+	TX73_RS25835	WP_012493954.1	CDS	22.6204	-2.43723	0.552709	-4.40961	1.04e-05	4.44e-05	hypothetical protein
TX73_RS00830	RPA0161	179631	180536	-	TX73_RS00830	WP_011155729.1	CDS	192.986	-0.550454	0.215364	-2.55592	0.0105906	0.0248567	DMT family transporter
TX73_RS00835	RPA0162	180688	181749	+	obgE	WP_011155730.1	CDS	695.15	0.0863109	0.151044	0.57143	0.567708	0.678156	GTPase ObgE
TX73_RS00840	RPA0163	181888	183018	+	proB	WP_011155731.1	CDS	223.562	0.148345	0.192424	0.770924	0.440752	0.564534	glutamate 5-kinase
TX73_RS00845	RPA0164	183222	184514	+	TX73_RS00845	WP_011155732.1	CDS	699.562	0.824689	0.195119	4.22659	2.37e-05	9.53e-05	glutamate-5-semialdehyde dehydrogenase
TX73_RS00850	RPA0165	184539	185168	+	TX73_RS00850	WP_011155733.1	CDS	122.388	-0.100612	0.321076	-0.313358	0.754009	0.832628	nicotinate-nucleotide adenylyltransferase
TX73_RS00855	RPA0166	185458	185835	+	rsfS	WP_079402849.1	CDS	2827.11	0.235744	0.179673	1.31208	0.189494	0.288724	ribosome silencing factor
TX73_RS00860	RPA0167	185925	186407	+	rlmH	WP_011155735.1	CDS	732.799	0.0443572	0.274683	0.161485	0.871711	0.916837	23S rRNA (pseudouridine(1915)-N(3))-methyltransferase RlmH
TX73_RS00865	RPA0168	186427	187818	+	TX73_RS00865	WP_011155736.1	CDS	1529.38	0.21596	0.103806	2.08041	0.0374876	0.0747857	peptidoglycan DD-metalloendopeptidase family protein
TX73_RS00870	RPA0169	187815	189191	+	TX73_RS00870	WP_011155737.1	CDS	5949.12	0.199906	0.0914197	2.18668	0.0287657	0.0595178	S41 family peptidase
TX73_RS00875	RPA0170	189342	190580	+	TX73_RS00875	WP_011155738.1	CDS	560.309	-0.115583	0.142214	-0.812736	0.416369	0.540173	divergent polysaccharide deacetylase family protein
TX73_RS00880	RPA0171	190619	191125	+	TX73_RS00880	WP_011155739.1	CDS	1169.63	0.795751	0.10773	7.38652	1.51e-13	1.68e-12	RNA pyrophosphohydrolase
TX73_RS00885	RPA0172	191262	192332	-	TX73_RS00885	WP_011155740.1	CDS	140.473	-0.0695405	0.285953	-0.243189	0.807859	0.868788	glycosyltransferase family 1 protein
TX73_RS00890	RPA0173	192604	193551	+	TX73_RS00890	WP_011155741.1	CDS	283.784	-0.854116	0.194102	-4.40034	1.08e-05	4.59e-05	SDR family oxidoreductase
TX73_RS00895	RPA0174	193548	194069	+	TX73_RS00895	WP_011155742.1	CDS	70.7334	0.0504271	0.320062	0.157554	0.874808	0.918258	RNA pyrophosphohydrolase
TX73_RS00900	RPA0175	194253	194660	-	TX73_RS00900	WP_011155743.1	CDS	2045.62	-0.261318	0.162135	-1.61173	0.107021	0.181071	F0F1 ATP synthase subunit epsilon
TX73_RS00905	RPA0176	194774	196204	-	atpD	WP_011155744.1	CDS	23205.5	0.316901	0.165047	1.92007	0.0548493	0.103366	F0F1 ATP synthase subunit beta
TX73_RS00910	RPA0177	196276	197151	-	TX73_RS00910	WP_011155745.1	CDS	5290.11	-0.0624295	0.150369	-0.415174	0.678014	0.770826	F0F1 ATP synthase subunit gamma
TX73_RS00915	RPA0178	197295	198827	-	atpA	WP_011155746.1	CDS	16038.1	0.0886237	0.197242	0.449314	0.653205	0.751829	F0F1 ATP synthase subunit alpha
TX73_RS00920	RPA0179	198827	199387	-	TX73_RS00920	WP_011155747.1	CDS	1542.48	-1.02373	0.221044	-4.63135	3.63e-06	1.68e-05	F0F1 ATP synthase subunit delta
TX73_RS00925	RPA0180	200091	200561	+	TX73_RS00925	WP_011155748.1	CDS	2127.85	0.393888	0.200329	1.9662	0.0492756	0.0947485	septal ring lytic transglycosylase RlpA family protein
TX73_RS00930	RPA0181	200717	202927	-	TX73_RS00930	WP_011155749.1	CDS	184.332	-0.483297	0.228117	-2.11863	0.0341214	0.0691188	primosomal protein N'
TX73_RS00935	RPA0182	203125	204096	+	TX73_RS00935	WP_085977318.1	CDS	98.9938	0.116732	0.237221	0.492084	0.62266	0.728	tyrosine recombinase XerC
TX73_RS00940	RPA0183	204237	204827	+	TX73_RS00940	WP_011155751.1	CDS	604.526	1.25687	0.159017	7.904	2.7e-15	3.48e-14	DUF4337 domain-containing protein
TX73_RS00945	RPA0184	204891	205433	-	TX73_RS00945	WP_011155752.1	CDS	171.772	1.10822	0.235837	4.69908	2.61e-06	1.24e-05	hypothetical protein
TX73_RS00950	RPA0185	205473	206876	-	lpdA	WP_011155753.1	CDS	1014.83	0.597446	0.120409	4.96182	6.98e-07	3.68e-06	dihydrolipoyl dehydrogenase
TX73_RS00955	RPA0186	206908	207654	-	TX73_RS00955	WP_011155754.1	CDS	191.009	0.77285	0.191467	4.03647	5.43e-05	0.000202423	SDR family oxidoreductase
TX73_RS00960	RPA0187	207662	208063	-	TX73_RS00960	WP_042440670.1	CDS	250.417	-0.0541571	0.177584	-0.304966	0.760392	0.837139	MAPEG family protein
TX73_RS00965	RPA0188	208123	209376	-	odhB	WP_011155756.1	CDS	1438.45	0.757417	0.144	5.25985	1.44e-07	8.28e-07	2-oxoglutarate dehydrogenase complex dihydrolipoyllysine-residue succinyltransferase
TX73_RS00970	RPA0189	209481	212438	-	TX73_RS00970	WP_011155757.1	CDS	5682.24	0.397589	0.0890708	4.46375	8.05e-06	3.54e-05	2-oxoglutarate dehydrogenase E1 component
TX73_RS00975	RPA0190	212566	213450	-	sucD	WP_011155758.1	CDS	2361.83	0.0982597	0.16047	0.612323	0.540324	0.654293	succinate--CoA ligase subunit alpha
TX73_RS00980	RPA0191	213515	214711	-	sucC	WP_011155759.1	CDS	5935.25	0.0468735	0.154049	0.304276	0.760917	0.837457	ADP-forming succinate--CoA ligase subunit beta
TX73_RS00985	RPA0192	214807	215775	-	mdh	WP_011155760.1	CDS	2984.1	-0.0537411	0.158952	-0.338097	0.73529	0.818585	malate dehydrogenase
TX73_RS00990	RPA0193	215921	217105	-	zapE	WP_011155761.1	CDS	345.35	-0.581206	0.170522	-3.4084	0.00065345	0.00200352	cell division protein ZapE
TX73_RS00995	RPA0194	217188	217727	-	thpR	WP_011155762.1	CDS	202.755	1.0883	0.238352	4.56594	4.97e-06	2.26e-05	RNA 2'%2C3'-cyclic phosphodiesterase
TX73_RS01000	RPA0195	217933	218547	-	TX73_RS01000	WP_079402842.1	CDS	169.564	0.503058	0.317207	1.5859	0.112762	0.189363	arylesterase
TX73_RS01005	RPA0196	218627	219370	+	TX73_RS01005	WP_011155764.1	CDS	130.37	1.18496	0.310833	3.81221	0.000137732	0.000481554	ABC transporter ATP-binding protein
TX73_RS01010	RPA0197	219374	221944	+	TX73_RS01010	WP_011155765.1	CDS	695.447	1.19573	0.239057	5.00188	5.68e-07	3.02e-06	ABC transporter permease
TX73_RS01015	RPA0198	222285	223076	+	TX73_RS01015	WP_011155766.1	CDS	19099.6	0.988238	0.172478	5.72964	1.01e-08	6.58e-08	Bax inhibitor-1/YccA family protein
TX73_RS01020	RPA0199	223231	223761	+	TX73_RS01020	WP_011155767.1	CDS	60.7476	-0.165668	0.290492	-0.570301	0.568474	0.678898	GNAT family N-acetyltransferase
TX73_RS01025	RPA0200	223821	224189	-	TX73_RS01025	WP_011155768.1	CDS	722.632	0.76631	0.213847	3.58345	0.000339086	0.00109872	DUF2794 domain-containing protein
TX73_RS01030	RPA0201	224593	225348	-	TX73_RS01030	WP_042440675.1	CDS	423.845	0.902682	0.23498	3.84153	0.00012227	0.000432606	DUF1223 domain-containing protein
TX73_RS01035	RPA0202	225515	228232	-	acnA	WP_011155770.1	CDS	9280.82	0.207153	0.145714	1.42164	0.15513	0.24455	aconitate hydratase AcnA
TX73_RS01040	RPA0203	228448	229050	+	ccmA	WP_011155771.1	CDS	56.0233	-0.725819	0.341563	-2.125	0.033587	0.0682113	heme ABC exporter ATP-binding protein CcmA
TX73_RS01045	RPA0204	229047	229715	+	ccmB	WP_011155772.1	CDS	25.3021	-0.428182	0.451371	-0.948625	0.342811	0.465324	heme exporter protein CcmB
TX73_RS01050	RPA0205	229808	230542	+	TX73_RS01050	WP_011155773.1	CDS	261.028	0.951225	0.199993	4.75629	1.97e-06	9.65e-06	heme ABC transporter permease
TX73_RS01055		230542	230715	+	ccmD	WP_012493979.1	CDS	43.6973	1.17587	0.363076	3.23863	0.00120104	0.00352712	heme exporter protein CcmD
TX73_RS01060	RPA0206	230732	231328	+	TX73_RS01060	WP_011155774.1	CDS	226.097	0.514492	0.184411	2.78993	0.00527198	0.013476	DsbE family thiol:disulfide interchange protein
TX73_RS01065	RPA0207	231468	231866	+	TX73_RS01065	WP_011155775.1	CDS	381.998	0.697676	0.33577	2.07784	0.0377245	0.0751632	helix-hairpin-helix domain-containing protein
TX73_RS01070	RPA0208	231999	232616	-	TX73_RS01070	WP_011155776.1	CDS	192.877	-2.11766	2.7129	-0.780588	0.435045	0.55904	septation protein A
TX73_RS01075	RPA0209	232613	233560	-	ftsY	WP_011155777.1	CDS	283.598	-0.258641	0.187733	-1.37771	0.168293	0.260956	signal recognition particle-docking protein FtsY
TX73_RS01080	RPA0210	233589	234563	+	TX73_RS01080	WP_011155778.1	CDS	103.346	-0.645141	0.253141	-2.54855	0.0108172	0.0253133	RNA pseudouridine synthase
TX73_RS01085	RPA0211	234927	236879	+	acs	WP_011155779.1	CDS	4725.27	0.394283	0.250205	1.57584	0.115063	0.192205	acetate--CoA ligase
TX73_RS01090	RPA0212	237262	237789	+	TX73_RS01090	WP_011155780.1	CDS	53.3671	0.74742	0.324711	2.3018	0.0213464	0.0457464	L%2CD-transpeptidase
TX73_RS24975	RPA0213	237864	239933	-	TX73_RS24975	WP_011155781.1	CDS	2635.9	1.44902	0.168312	8.60915	7.36e-18	1.28e-16	OmpA family protein
TX73_RS01110	RPA0215	240436	240924	-	TX73_RS01110	WP_011155783.1	CDS	126.819	-2.4044	0.266951	-9.0069	2.12e-19	4.27e-18	pyridoxamine 5'-phosphate oxidase family protein
TX73_RS01115	RPA0216	241162	241944	-	TX73_RS01115	WP_011155784.1	CDS	3229.31	0.192373	0.149922	1.28315	0.199439	0.301451	succinate dehydrogenase iron-sulfur subunit
TX73_RS01120	RPA0217	242052	243875	-	sdhA	WP_011155785.1	CDS	3490.38	0.155624	0.117544	1.32397	0.185514	0.283945	succinate dehydrogenase flavoprotein subunit
TX73_RS01125	RPA0218	243879	244292	-	sdhD	WP_011155786.1	CDS	662.477	-0.285678	0.121342	-2.35431	0.018557	0.0404461	succinate dehydrogenase%2C hydrophobic membrane anchor protein
TX73_RS01130	RPA0219	244289	244687	-	sdhC	WP_011155787.1	CDS	622.288	-0.0830625	0.148909	-0.557806	0.576977	0.685595	succinate dehydrogenase%2C cytochrome b556 subunit
TX73_RS01135	RPA0220	245070	246014	+	TX73_RS01135	WP_011155788.1	CDS	202.18	-0.178066	0.198931	-0.895113	0.370727	0.493954	cation diffusion facilitator family transporter
TX73_RS01140	RPA0221	246248	247759	-	TX73_RS01140	WP_011155789.1	CDS	284.658	-0.406802	0.158064	-2.57365	0.0100633	0.0236896	malonyl-CoA synthase
TX73_RS01145	RPA0222	248034	248609	+	TX73_RS01145	WP_011155790.1	CDS	55.6064	-1.6933	0.381645	-4.43686	9.13e-06	3.96e-05	fasciclin domain-containing protein
TX73_RS01150	RPA0223	248831	249469	+	TX73_RS01150	WP_011155791.1	CDS	85.674	0.994251	0.256418	3.87746	0.000105554	0.000376274	cytochrome b/b6 domain-containing protein
TX73_RS01155	RPA0224	249585	250364	+	TX73_RS01155	WP_011155792.1	CDS	118.411	0.571236	0.225878	2.52896	0.01144	0.0265736	molybdopterin-dependent oxidoreductase
TX73_RS01160	RPA0225	250637	251155	+	TX73_RS01160	WP_011155793.1	CDS	186.111	-0.699625	0.279027	-2.50738	0.0121631	0.0280059	superoxide dismutase family protein
TX73_RS01165	RPA0226	251299	252486	-	TX73_RS01165	WP_011155794.1	CDS	14.9437	-0.628079	0.581419	-1.08025	0.28003	0.395485	YbfB/YjiJ family MFS transporter
TX73_RS01170	RPA0227	252707	253819	+	leuB	WP_011155795.1	CDS	1025.67	-0.576763	0.192176	-3.00122	0.00268901	0.00730337	3-isopropylmalate dehydrogenase
TX73_RS01175	RPA0228	253976	254377	-	TX73_RS01175	WP_011155796.1	CDS	1865.14	0.190271	0.148252	1.28343	0.19934	0.301398	hypothetical protein
TX73_RS01180	RPA0229	254521	255228	-	TX73_RS01180	WP_234803314.1	CDS	135.783	-0.377535	0.213479	-1.76849	0.076979	0.137952	hypothetical protein
TX73_RS01185	RPA0230	255445	256479	+	TX73_RS01185	WP_011155798.1	CDS	2179.66	0.811026	0.176713	4.58951	4.44e-06	2.04e-05	aspartate-semialdehyde dehydrogenase
TX73_RS01190	RPA0231	256615	257169	+	TX73_RS01190	WP_011155799.1	CDS	373.512	0.269797	0.160446	1.68154	0.0926576	0.16091	TIGR00645 family protein
TX73_RS01195	RPA0232	257321	257965	-	TX73_RS01195	WP_011155800.1	CDS	231.976	-1.24853	0.186832	-6.68262	2.35e-11	2.04e-10	carbonic anhydrase
TX73_RS01200	RPA0233	258147	259025	+	TX73_RS01200	WP_011155801.1	CDS	249.977	0.112617	0.195112	0.577192	0.56381	0.674441	CoA ester lyase
TX73_RS01205	RPA0234	259203	260894	-	TX73_RS01205	WP_011155802.1	CDS	282.822	-0.369979	0.249359	-1.48372	0.137883	0.223396	methyl-accepting chemotaxis protein
TX73_RS01210	RPA0235	261643	262248	-	leuD	WP_011155803.1	CDS	1255.32	0.221473	0.125651	1.7626	0.0779671	0.13944	3-isopropylmalate dehydratase small subunit
TX73_RS01215	RPA0236	262334	262747	-	TX73_RS01215	WP_011155804.1	CDS	100.445	-0.178983	0.239274	-0.748024	0.454446	0.577231	metallopeptidase family protein
TX73_RS01220		262853	263200	+	TX73_RS01220	WP_012494000.1	CDS	84.1318	-0.124731	0.293692	-0.424701	0.671055	0.764935	hypothetical protein
TX73_RS01225	RPA0237	263432	263716	+	TX73_RS01225	WP_011155805.1	CDS	1259.64	-2.90483	0.158034	-18.3811	1.86e-75	6.78e-73	hypothetical protein
TX73_RS01230	RPA0238	263828	264139	+	TX73_RS01230	WP_042441361.1	CDS	111.308	2.09535	0.248432	8.43429	3.33e-17	5.26e-16	hypothetical protein
TX73_RS01235	RPA0239	264260	264946	+	TX73_RS01235	WP_011155807.1	CDS	278.978	1.02641	0.252084	4.07171	4.67e-05	0.000177313	hypothetical protein
TX73_RS01240	RPA0240	265013	266422	-	leuC	WP_011155808.1	CDS	1304.61	0.908347	0.137504	6.60597	3.95e-11	3.33e-10	3-isopropylmalate dehydratase large subunit
TX73_RS01245	RPA0241	266732	267121	-	rplS	WP_011155809.1	CDS	499.258	-0.105517	0.144279	-0.731342	0.46457	0.586787	50S ribosomal protein L19
TX73_RS01250	RPA0242	267235	267981	-	trmD	WP_011155810.1	CDS	106.746	-0.623656	0.34197	-1.82372	0.0681951	0.124599	tRNA (guanosine(37)-N1)-methyltransferase TrmD
TX73_RS01255	RPA0243	268124	268654	-	rimM	WP_011155811.1	CDS	206.711	-0.686573	0.310903	-2.20831	0.0272224	0.0567712	ribosome maturation factor RimM, Essential for efficient processing of 16S rRNA
TX73_RS01260	RPA0244	268667	268987	-	rpsP	WP_011155812.1	CDS	1052.31	-0.337093	0.335285	-1.00539	0.314708	0.434375	30S ribosomal protein S16
TX73_RS01265	RPA0245	269157	270707	-	ffh	WP_011155813.1	CDS	827.33	0.51163	0.191321	2.6742	0.00749083	0.0183169	signal recognition particle protein
TX73_RS01270		270974	271219	+	TX73_RS01270	WP_042440678.1	CDS	20.214	-7.53667	1.28733	-5.85449	4.78e-09	3.24e-08	type II toxin-antitoxin system prevent-host-death family antitoxin
TX73_RS01275	RPA0246	271220	271591	+	TX73_RS01275	WP_011155814.1	CDS	21.9321	-5.17639	0.961161	-5.38555	7.22e-08	4.31e-07	type II toxin-antitoxin system VapC family toxin
TX73_RS01280	RPA0247	271596	272657	+	TX73_RS01280	WP_011155815.1	CDS	144.654	3.92426	0.288683	13.5936	4.37e-42	5.44e-40	MBL fold metallo-hydrolase
TX73_RS01285	RPA0248	272667	273365	-	TX73_RS01285	WP_011155816.1	CDS	341.969	-0.07546	0.189844	-0.397483	0.691011	0.781612	SIMPL domain-containing protein, The SIMPL domain is named for its presence in mouse protein SIMPL (signalling molecule that associates with mouse pelle-like kinase). Bacterial member BP26, from Brucella, was shown to assemble into a channel-like structure, while YggE from E. coli has been associated with resistance to oxidative stress.
TX73_RS01290	RPA0249	273362	274144	-	TX73_RS01290	WP_011155817.1	CDS	1190.93	0.681129	0.145891	4.66875	3.03e-06	1.42e-05	GyrI-like domain-containing protein
TX73_RS01295	RPA0250	274381	275262	+	dapF	WP_011155818.1	CDS	414.543	1.36958	1.83361	0.746932	0.455105	0.57776	diaminopimelate epimerase
TX73_RS01300	RPA0251	275262	276533	+	mtaB	WP_011155819.1	CDS	141.701	0.410389	0.283484	1.44766	0.147711	0.235364	tRNA (N(6)-L-threonylcarbamoyladenosine(37)-C(2))-methylthiotransferase MtaB
TX73_RS01305	RPA0252	276543	277205	-	TX73_RS01305	WP_011155820.1	CDS	37.4534	-0.131975	0.437291	-0.3018	0.762804	0.838058	methyltransferase
TX73_RS01310	RPA0253	277390	277803	-	TX73_RS01310	WP_011155821.1	CDS	284.95	-0.742039	0.172641	-4.29817	1.72e-05	7.08e-05	EVE domain-containing protein
TX73_RS01315	RPA0254	277806	278795	-	TX73_RS01315	WP_011155822.1	CDS	167.625	-0.809722	0.200615	-4.0362	5.43e-05	0.000202498	NAD(P)-dependent glycerol-3-phosphate dehydrogenase
TX73_RS01320	RPA0255	278831	279904	-	tsaD	WP_042440680.1	CDS	385.593	-0.27655	0.175226	-1.57824	0.11451	0.191687	tRNA (adenosine(37)-N6)-threonylcarbamoyltransferase complex transferase subunit TsaD
TX73_RS01325	RPA0256	280147	280893	+	TX73_RS01325	WP_011155824.1	CDS	278.025	-0.106956	0.168296	-0.635522	0.525088	0.640661	uroporphyrinogen-III synthase
TX73_RS01330	RPA0257	280945	282354	+	TX73_RS01330	WP_011155825.1	CDS	876.286	0.671588	0.130789	5.13491	2.82e-07	1.56e-06	hypothetical protein
TX73_RS01335	RPA0258	282363	284060	+	TX73_RS01335	WP_011155826.1	CDS	1045.3	0.315397	0.121319	2.59974	0.00932951	0.0221716	tetratricopeptide repeat protein
TX73_RS01345	RPA0259	284749	285531	-	TX73_RS01345	WP_011155827.1	CDS	31801.6	-0.157994	0.134972	-1.17057	0.241771	0.352059	HAMP domain-containing protein
TX73_RS01350	RPA0260	286383	287165	+	TX73_RS01350	WP_234803308.1	CDS	1674.64	0.151287	0.194473	0.777931	0.436609	0.560746	photosynthesis regulator
TX73_RS01355	RPA0261	287339	288424	+	TX73_RS01355	WP_042440684.1	CDS	1694.75	0.382589	0.144389	2.64971	0.00805607	0.0194921	hypothetical protein
TX73_RS01360	RPA0262	288452	289750	-	TX73_RS01360	WP_011155830.1	CDS	301.608	0.240073	0.156544	1.53358	0.125132	0.206044	RuBisCO large subunit C-terminal-like domain-containing protein
TX73_RS01365	RPA0263	289865	290287	-	TX73_RS01365	WP_011155831.1	CDS	279.651	0.662844	0.175824	3.76993	0.000163295	0.000561394	secondary thiamine-phosphate synthase enzyme YjbQ
TX73_RS01370	RPA0264	290514	292451	+	TX73_RS01370	WP_011155832.1	CDS	178.846	-1.31092	0.260379	-5.03465	4.79e-07	2.56e-06	acyltransferase
TX73_RS01375	RPA0265	292504	293604	-	TX73_RS01375	WP_234803315.1	CDS	114.116	0.177772	0.265481	0.669622	0.503099	0.621648	alginate O-acetyltransferase
TX73_RS01380	RPA0266	293673	295085	-	TX73_RS01380	WP_011155834.1	CDS	184.596	0.315396	0.216462	1.45705	0.145103	0.232067	MBOAT family protein
TX73_RS01390	RPA0267	295679	296599	+	trxA	WP_011155835.1	CDS	3595.34	1.61071	0.186483	8.6373	5.76e-18	1.02e-16	thioredoxin
TX73_RS01395	RPA0268	296626	297303	+	TX73_RS01395	WP_011155836.1	CDS	1974.29	1.23657	0.182864	6.76226	1.36e-11	1.22e-10	LON peptidase substrate-binding domain-containing protein
TX73_RS01400	RPA0269	297393	297590	+	TX73_RS01400	WP_011155837.1	CDS	408.362	1.04496	0.155033	6.74024	1.58e-11	1.41e-10	Trm112 family protein
TX73_RS01405	RPA0270	297726	298946	-	TX73_RS01405	WP_042440685.1	CDS	257.821	-0.907373	0.17139	-5.29422	1.2e-07	6.93e-07	ubiquinone biosynthesis hydroxylase
TX73_RS01410	RPA0271	299186	300061	+	tesB	WP_011155839.1	CDS	278.347	-0.0911195	0.159224	-0.572273	0.567137	0.677753	acyl-CoA thioesterase II
TX73_RS01415	RPA0272	300253	300591	+	TX73_RS01415	WP_011155840.1	CDS	531.024	0.0261411	0.235466	0.111019	0.911601	0.939382	P-II family nitrogen regulator
TX73_RS01420	RPA0273	300768	301997	+	TX73_RS01420	WP_234803316.1	CDS	478.266	-1.12814	0.172124	-6.55421	5.59e-11	4.62e-10	ammonium transporter
TX73_RS01425	RPA0274	302307	302645	+	TX73_RS01425	WP_011155842.1	CDS	103.457	-0.162843	0.349165	-0.46638	0.640944	0.741882	P-II family nitrogen regulator
TX73_RS01430	RPA0275	302683	304125	+	TX73_RS01430	WP_011155843.1	CDS	309.929	0.439211	0.198609	2.21143	0.0270058	0.0563693	ammonium transporter
TX73_RS01435	RPA0276	304243	304590	+	TX73_RS01435	WP_011155844.1	CDS	30.8958	0.254016	0.395509	0.642251	0.52071	0.636797	nucleotidyltransferase domain-containing protein
TX73_RS01440	RPA0277	304683	304937	+	TX73_RS01440	WP_234803317.1	CDS	11.0051	-1.31704	0.677071	-1.9452	0.0517505	0.0985863	DUF86 domain-containing protein
TX73_RS01445	RPA0278	305060	306286	+	TX73_RS01445	WP_042440686.1	CDS	335.069	-0.163876	0.149358	-1.0972	0.272554	0.386888	aminotransferase class I/II-fold pyridoxal phosphate-dependent enzyme
TX73_RS01450	RPA0279	306300	308768	+	TX73_RS01450	WP_011155847.1	CDS	921.318	0.0086768	0.13524	0.0641583	0.948844	0.965561	DNA translocase FtsK
TX73_RS01455	RPA0280	308786	309727	+	TX73_RS01455	WP_011155848.1	CDS	783.977	-0.0612238	0.160908	-0.38049	0.703582	0.791906	outer membrane lipoprotein carrier protein LolA
TX73_RS01460	RPA0281	310015	310827	+	TX73_RS01460	WP_011155849.1	CDS	319.917	-0.150506	0.151013	-0.996643	0.318938	0.438894	exodeoxyribonuclease III
TX73_RS01465	RPA0282	310879	311328	-	TX73_RS01465	WP_011155850.1	CDS	383.831	1.22184	0.198419	6.15788	7.37e-10	5.43e-09	cyclic nucleotide-binding domain-containing protein
TX73_RS01470	RPA0283	311368	312054	-	TX73_RS01470	WP_011155851.1	CDS	2607.21	1.17313	0.15894	7.38097	1.57e-13	1.74e-12	response regulator transcription factor
TX73_RS01475	RPA0284	312219	312782	+	TX73_RS01475	WP_011155852.1	CDS	38.6579	-1.44166	0.396595	-3.6351	0.000277872	0.000914139	L%2CD-transpeptidase family protein
TX73_RS01480	RPA0285	312863	313522	-	TX73_RS01480	WP_011155853.1	CDS	233.003	-1.40305	0.20613	-6.80662	9.99e-12	9.08e-11	YggS family pyridoxal phosphate-dependent enzyme
TX73_RS01485	RPA0286	313693	315366	+	TX73_RS01485	WP_011155854.1	CDS	653.767	-0.905645	0.148609	-6.09416	1.1e-09	7.9e-09	diguanylate cyclase
TX73_RS01490	RPA0287	315572	318202	+	leuS	WP_011155855.1	CDS	2878.38	-0.146475	0.174083	-0.841407	0.40012	0.523975	leucine--tRNA ligase
TX73_RS01495	RPA0288	318189	318752	+	lptE	WP_011155856.1	CDS	1379.35	0.475621	0.11387	4.1769	2.96e-05	0.000116872	LPS assembly lipoprotein LptE
TX73_RS01500	RPA0289	318809	319840	+	holA	WP_011155857.1	CDS	232.246	-0.214979	0.234261	-0.91769	0.358781	0.482109	DNA polymerase III subunit delta
TX73_RS01505	RPA0290	320082	320321	-	TX73_RS01505	WP_011155858.1	CDS	86.8398	-9.63912	1.21681	-7.92165	2.34e-15	3.05e-14	hypothetical protein
TX73_RS01510	RPA0291	320345	321235	-	TX73_RS01510	WP_011155859.1	CDS	259.115	-0.687995	0.186675	-3.68553	0.000228229	0.000768653	ParB/RepB/Spo0J family partition protein
TX73_RS01515	RPA0292	321408	322262	-	TX73_RS01515	WP_011155860.1	CDS	1010.18	-0.331933	0.128527	-2.58259	0.00980611	0.0231532	ParA family protein
TX73_RS01520	RPA0293	322290	322961	-	rsmG	WP_011155861.1	CDS	713.857	-1.21949	0.135123	-9.025	1.8e-19	3.65e-18	16S rRNA (guanine(527)-N(7))-methyltransferase RsmG
TX73_RS01525	RPA0294	323133	325001	-	mnmG	WP_042440689.1	CDS	500.707	-0.453311	0.196649	-2.30518	0.0211564	0.045401	tRNA uridine-5-carboxymethylaminomethyl(34) synthesis enzyme MnmG
TX73_RS01530	RPA0295	325167	326492	-	mnmE	WP_011155863.1	CDS	108.357	-0.406732	0.299223	-1.35929	0.174053	0.268832	tRNA uridine-5-carboxymethylaminomethyl(34) synthesis GTPase MnmE
TX73_RS01535	RPA0296	326580	327845	-	rho	WP_011155864.1	CDS	3628.42	-0.614181	0.145224	-4.2292	2.35e-05	9.44e-05	transcription termination factor Rho
TX73_RS01540	RPA0297	328106	328546	-	hemJ	WP_012494049.1	CDS	257.26	-0.0191535	0.196602	-0.0974223	0.922391	0.947468	protoporphyrinogen oxidase HemJ
TX73_RS01545	RPA0298	329001	329840	+	TX73_RS01545	WP_011155866.1	CDS	1047.35	-0.77262	0.187787	-4.11435	3.88e-05	0.000150296	kinase/pyrophosphorylase
TX73_RS01550	RPA0299	329837	330445	+	TX73_RS01550	WP_011155867.1	CDS	154.8	-0.981505	0.204288	-4.80451	1.55e-06	7.76e-06	Maf family protein
TX73_RS01555	RPA0300	330542	331141	+	coaE	WP_011155868.1	CDS	131.384	-0.373017	0.209093	-1.78398	0.0744272	0.134224	Dephospho-CoA kinase (CoaE), performs the final step in coenzyme A biosynthesis.
TX73_RS01560	RPA0301	331177	331875	+	dnaQ	WP_011155869.1	CDS	338.744	0.0717714	0.148613	0.482942	0.629137	0.732137	DNA polymerase III subunit epsilon
TX73_RS01565	RPA0302	331954	332427	-	secB	WP_011155870.1	CDS	1623.48	-0.153986	0.190669	-0.807611	0.419315	0.542953	protein-export chaperone SecB
TX73_RS01570	RPA0303	332891	333598	+	TX73_RS01570	WP_012494052.1	CDS	1915.99	1.03511	0.125816	8.22714	1.92e-16	2.83e-15	Tim44/TimA family putative adaptor protein
TX73_RS01575	RPA0304	333576	335069	+	TX73_RS01575	WP_042440691.1	CDS	463.462	-0.427262	0.190449	-2.24345	0.0248681	0.0523225	murein transglycosylase A
TX73_RS01580	RPA0305	335075	335659	+	TX73_RS01580	WP_011155873.1	CDS	59.572	-0.0730309	0.327816	-0.22278	0.823707	0.882623	Smr/MutS family protein
TX73_RS01585	RPA0306	335995	337296	-	hslU	WP_011155874.1	CDS	1964.28	1.59873	0.197381	8.09974	5.51e-16	7.67e-15	ATP-dependent protease ATPase subunit HslU
TX73_RS01590	RPA0307	337338	337949	-	TX73_RS01590	WP_011155875.1	CDS	298.721	-0.548337	0.233704	-2.34629	0.0189614	0.0412705	DUF2585 domain-containing protein
TX73_RS01595	RPA0308	337946	338515	-	hslV	WP_011155876.1	CDS	277.56	-0.187697	0.241233	-0.778072	0.436527	0.560746	ATP-dependent protease subunit HslV
TX73_RS01600	RPA0309	338703	339296	+	hisB	WP_011155877.1	CDS	444.776	-0.562406	0.148425	-3.78917	0.000151153	0.000522304	imidazoleglycerol-phosphate dehydratase HisB
TX73_RS01605	RPA0310	339324	339845	+	TX73_RS01605	WP_011155878.1	CDS	180.058	-0.334403	0.234927	-1.42343	0.154611	0.243894	DUF2628 domain-containing protein
TX73_RS01610	RPA0311	339842	340492	+	hisH	WP_011155879.1	CDS	764.111	-0.247091	0.178541	-1.38394	0.166376	0.258661	imidazole glycerol phosphate synthase subunit HisH
TX73_RS01615	RPA0312	340489	341226	+	hisA	WP_011155880.1	CDS	519.935	-0.254684	0.179713	-1.41717	0.156433	0.245867	1-(5-phosphoribosyl)-5-[(5-phosphoribosylamino)methylideneamino]imidazole-4-carboxamide isomerase
TX73_RS01620	RPA0313	341237	342004	+	hisF	WP_011155881.1	CDS	428.335	-0.390178	0.16507	-2.36372	0.0180926	0.0395382	imidazole glycerol phosphate synthase subunit HisF
TX73_RS01625	RPA0314	342058	342381	+	TX73_RS01625	WP_011155882.1	CDS	235.144	0.311164	0.199925	1.5564	0.119612	0.198612	phosphoribosyl-ATP diphosphatase
TX73_RS01630	RPA0315	342456	343412	+	coaA	WP_011155883.1	CDS	416.603	-0.162339	0.154171	-1.05299	0.292348	0.410066	type I pantothenate kinase
TX73_RS01635	RPA0316	343601	344551	-	TX73_RS01635	WP_011155884.1	CDS	6.18153	-0.724838	0.91534	-0.791878	0.428432	0.552191	GNAT family N-acetyltransferase
TX73_RS01640	RPA0317	344712	346622	-	TX73_RS01640	WP_011155885.1	CDS	259.664	-1.65127	0.270254	-6.11006	9.96e-10	7.2e-09	ATP-binding protein
TX73_RS01645	RPA0318	346749	348287	-	TX73_RS01645	WP_011155886.1	CDS	89.0072	0.684647	0.274705	2.4923	0.012692	0.0290682	YifB family Mg chelatase-like AAA ATPase
TX73_RS01655	RPA0320	348608	349264	-	rpaI	WP_011155888.1	CDS	16.8803	0.117374	0.636603	0.184376	0.853719	0.905152	4-coumaroyl-homoserine lactone synthase
TX73_RS01660	RPA0321	349350	350081	-	rpaR	WP_011155889.1	CDS	343.295	-0.0278032	0.153268	-0.181403	0.856051	0.906407	HTH-type quorum sensing-dependent transcriptional regulator RpaR
TX73_RS01665	RPA0322	350318	351259	-	gshB	WP_011155890.1	CDS	333.472	-0.317081	0.166713	-1.90195	0.0571773	0.10686	glutathione synthase
TX73_RS01670	RPA0323	351332	351724	-	TX73_RS01670	WP_011155891.1	CDS	41.1964	-0.278053	0.409069	-0.679723	0.49668	0.616003	YraN family protein
TX73_RS01675	RPA0324	351711	352667	-	rsmI	WP_042440697.1	CDS	400.575	0.658183	0.171747	3.83228	0.000126959	0.000446196	16S rRNA (cytidine(1402)-2'-O)-methyltransferase
TX73_RS01680	RPA0325	352886	354085	+	TX73_RS01680	WP_011155893.1	CDS	421.728	-0.0790871	0.145317	-0.544237	0.586278	0.694646	penicillin-binding protein activator
TX73_RS01685	RPA0326	354103	354465	-	TX73_RS01685	WP_011155894.1	CDS	127.216	-0.0339976	0.210928	-0.161181	0.871951	0.916885	helix-turn-helix transcriptional regulator
TX73_RS01690		354536	354865	+	TX73_RS01690	WP_012494069.1	CDS	66.8555	1.22841	0.348442	3.52543	0.000422794	0.00134149	nuclear transport factor 2 family protein
TX73_RS01695	RPA0327	354870	356027	-	hemW	WP_011155895.1	CDS	478.349	-0.0151033	0.166077	-0.0909414	0.927539	0.95087	radical SAM family heme chaperone HemW
TX73_RS01700	RPA0328	356017	356649	-	rdgB	WP_011155896.1	CDS	251.702	-0.114021	0.204065	-0.558746	0.576335	0.685222	RdgB/HAM1 family non-canonical purine NTP pyrophosphatase
TX73_RS01705	RPA0329	356701	357414	-	rph	WP_011155897.1	CDS	168.019	-0.0195656	0.247361	-0.0790973	0.936955	0.956552	ribonuclease PH
TX73_RS01710	RPA0330	357569	358657	+	hrcA	WP_011155898.1	CDS	816.706	0.934793	0.166103	5.62781	1.83e-08	1.16e-07	heat-inducible transcriptional repressor HrcA
TX73_RS01715	RPA0331	358748	359371	+	grpE	WP_042440699.1	CDS	1540.22	1.12872	0.17499	6.45023	1.12e-10	8.98e-10	nucleotide exchange factor GrpE
TX73_RS01720	RPA0332	359478	360419	-	TX73_RS01720	WP_011155900.1	CDS	592.316	0.236613	0.154871	1.5278	0.126561	0.207962	hypothetical protein
TX73_RS01725	RPA0333	360754	362649	+	dnaK	WP_011155901.1	CDS	44888.8	1.64952	0.158043	10.4372	1.68e-25	5.76e-24	molecular chaperone DnaK
TX73_RS01730	RPA0334	362864	364003	+	dnaJ	WP_011155902.1	CDS	2828.17	1.53553	0.141729	10.8343	2.37e-27	9.42e-26	molecular chaperone DnaJ
TX73_RS01735	RPA0335	364097	364702	+	TX73_RS01735	WP_011155903.1	CDS	1548.89	-0.157582	0.138921	-1.13433	0.256657	0.369193	methyltransferase
TX73_RS01740	RPA0336	364804	365385	+	TX73_RS01740	WP_011155904.1	CDS	103.219	0.142506	0.236098	0.603586	0.546119	0.659197	NAD(P)H-dependent oxidoreductase
TX73_RS01745	RPA0337	365393	366106	+	pyrF	WP_011155905.1	CDS	379.674	-0.127968	0.145786	-0.87778	0.380063	0.504124	orotidine-5'-phosphate decarboxylase
TX73_RS01750	RPA0338	366132	366440	+	TX73_RS01750	WP_011155906.1	CDS	481.91	-0.4706	0.158851	-2.96253	0.00305121	0.0082024	DUF1330 domain-containing protein
TX73_RS01755	RPA0339	366537	367352	+	dapB	WP_011155907.1	CDS	171.204	0.116092	0.190487	0.609451	0.542226	0.655552	4-hydroxy-tetrahydrodipicolinate reductase
TX73_RS01760	RPA0340	367433	368947	-	gpmI	WP_011155908.1	CDS	2043.77	1.04574	0.196434	5.32362	1.02e-07	5.95e-07	2%2C3-bisphosphoglycerate-independent phosphoglycerate mutase
TX73_RS01765	RPA0341	369039	369935	-	TX73_RS01765	WP_042441363.1	CDS	106.589	-0.229512	0.251559	-0.912358	0.36158	0.484495	bifunctional helix-turn-helix domain-containing protein/methylated-DNA--[protein]-cysteine S-methyltransferase
TX73_RS01770	RPA0342	369987	370502	-	TX73_RS01770	WP_011155910.1	CDS	60.474	-0.232982	0.331543	-0.70272	0.482231	0.603139	DUF2244 domain-containing protein
TX73_RS01775	RPA0343	370525	371310	+	nth	WP_011155911.1	CDS	135.84	-0.241829	0.207885	-1.16328	0.244716	0.355582	endonuclease III
TX73_RS01780	RPA0344	371426	372991	-	TX73_RS01780	WP_042441364.1	CDS	390.203	0.566339	0.246298	2.29941	0.0214819	0.0459121	peptidase S10
TX73_RS01785	RPA0345	373120	374088	-	TX73_RS01785	WP_011155913.1	CDS	73.0649	-1.42922	0.288511	-4.95379	7.28e-07	3.82e-06	alpha/beta fold hydrolase
TX73_RS01790	RPA0346	374662	375405	-	TX73_RS01790	WP_011155914.1	CDS	323.787	0.571661	0.211617	2.70139	0.00690499	0.0170381	sulfate transporter family protein
TX73_RS01795	RPA0347	375493	377325	-	aceK	WP_011155915.1	CDS	1078.13	-1.16824	0.178256	-6.5537	5.61e-11	4.63e-10	bifunctional isocitrate dehydrogenase kinase/phosphatase
TX73_RS01800	RPA0348	377649	378500	-	TX73_RS01800	WP_042440700.1	CDS	485.82	1.63683	0.153125	10.6895	1.14e-26	4.28e-25	alpha/beta hydrolase
TX73_RS01805	RPA0349	378721	379893	+	dcm	WP_011155917.1	CDS	2466.32	0.260662	0.109948	2.37077	0.0177508	0.0389219	DNA (cytosine-5-)-methyltransferase
TX73_RS24980	RPA0350	379890	380306	+	TX73_RS24980	WP_011155918.1	CDS	295.502	-0.0628258	0.209429	-0.299987	0.764187	0.838975	very short patch repair endonuclease
TX73_RS01810	RPA0351	380311	381132	+	TX73_RS01810	WP_011155919.1	CDS	520.194	-0.108717	0.154623	-0.703107	0.481989	0.602996	hypothetical protein
TX73_RS01815	RPA0352	381139	382950	-	lepA	WP_011155920.1	CDS	1442.03	-0.134611	0.151621	-0.887812	0.374642	0.49847	translation elongation factor 4
TX73_RS01820	RPA0353	383095	384633	+	TX73_RS01820	WP_042440701.1	CDS	64.1017	-0.448606	0.301747	-1.4867	0.137095	0.222492	glycosyltransferase family 39 protein
TX73_RS01825	RPA0354	384654	384986	-	TX73_RS01825	WP_011155922.1	CDS	612.603	-0.709737	0.166003	-4.27544	1.91e-05	7.79e-05	HPr family phosphocarrier protein
TX73_RS01830	RPA0355	384983	385384	-	TX73_RS01830	WP_011155923.1	CDS	1063.19	-0.311908	0.148286	-2.10343	0.0354286	0.0711577	PTS sugar transporter subunit IIA
TX73_RS01835	RPA0356	385572	386039	-	TX73_RS01835	WP_011155924.1	CDS	134.176	0.0339159	0.24248	0.139871	0.888762	0.926701	HPr kinase/phosphatase C-terminal domain-containing protein
TX73_RS01840	RPA0357	386036	387727	-	TX73_RS01840	WP_234803318.1	CDS	627.33	0.233862	0.154833	1.51041	0.130938	0.213819	sensor histidine kinase
TX73_RS01845	RPA0358	387944	388645	-	TX73_RS01845	WP_011155926.1	CDS	1427.99	0.504662	0.119253	4.23186	2.32e-05	9.35e-05	response regulator transcription factor
TX73_RS01850	RPA0359	388879	389613	+	TX73_RS01850	WP_011155927.1	CDS	112.359	0.254642	0.281042	0.906063	0.364902	0.48798	pyridoxamine 5'-phosphate oxidase family protein
TX73_RS01855	RPA0360	389802	391415	+	TX73_RS01855	WP_011155928.1	CDS	14426.6	-0.0827058	0.183759	-0.450077	0.652655	0.751488	phosphoenolpyruvate carboxykinase
TX73_RS01860	RPA0361	391503	392378	-	TX73_RS01860	WP_011155929.1	CDS	16.6331	-0.414544	0.5371	-0.77182	0.440221	0.564007	hypothetical protein
TX73_RS01865	RPA0362	392647	393522	+	bla	WP_011155930.1	CDS	38.5099	-1.16447	0.412832	-2.82068	0.00479217	0.0123563	class A beta-lactamase
TX73_RS01870	RPA0363	393537	394664	-	TX73_RS01870	WP_011155931.1	CDS	54	0.17035	2.60999	0.0652683	0.94796	0.965085	endonuclease/exonuclease/phosphatase family protein
TX73_RS01875	RPA0364	394743	395546	-	TX73_RS01875	WP_011155932.1	CDS	8.77885	-0.710007	0.785847	-0.903492	0.366265	0.489111	sulfite exporter TauE/SafE family protein
TX73_RS01880	RPA0365	395640	396536	+	TX73_RS01880	WP_011155933.1	CDS	20.0948	-0.590131	0.641156	-0.920417	0.357355	0.480601	MBL fold metallo-hydrolase
TX73_RS01885	RPA0366	396635	396997	+	TX73_RS01885	WP_011155934.1	CDS	723.874	0.252601	0.211121	1.19648	0.23151	0.340314	hypothetical protein
TX73_RS01890	RPA0367	397207	398106	-	rpoH	WP_011155935.1	CDS	6317.84	1.24301	0.136106	9.13262	6.69e-20	1.39e-18	RNA polymerase sigma factor RpoH
TX73_RS01895	RPA0368	398328	399302	-	TX73_RS01895	WP_042441365.1	CDS	105.109	-0.0262006	0.246119	-0.106455	0.915221	0.942292	RluA family pseudouridine synthase
TX73_RS01900		399375	399710	+	TX73_RS01900	WP_012494099.1	CDS	30.9298	-1.64535	0.447052	-3.68045	0.000232823	0.000782803	hypothetical protein
TX73_RS01910	RPA0369	400116	402719	-	TX73_RS01910	WP_011155937.1	CDS	1074.21	-13.2674	1.1912	-11.1379	8.21e-29	3.81e-27	ATP-binding protein
TX73_RS01915	RPA0370	403032	405458	-	TX73_RS01915	WP_234803309.1	CDS	459.26	-1.04129	0.234157	-4.44698	8.71e-06	3.79e-05	EAL domain-containing protein
TX73_RS01920	RPA0371	405749	406933	-	megL	WP_011155939.1	CDS	576.567	-0.409528	0.134939	-3.03492	0.00240597	0.00663359	methionine gamma-lyase
TX73_RS01925	RPA0372	407065	407526	+	TX73_RS01925	WP_011155940.1	CDS	44.5979	-2.22074	0.395121	-5.62041	1.91e-08	1.21e-07	Lrp/AsnC family transcriptional regulator
TX73_RS01930	RPA0373	407527	407964	-	trxC	WP_011155941.1	CDS	320.21	1.83217	0.31956	5.73342	9.84e-09	6.45e-08	thioredoxin TrxC
TX73_RS01935	RPA0374	408104	409087	-	TX73_RS01935	WP_011155942.1	CDS	133.86	0.195886	0.23586	0.830519	0.406246	0.530057	zinc-dependent alcohol dehydrogenase family protein
TX73_RS01940	RPA0375	409161	409382	-	TX73_RS01940	WP_011155943.1	CDS	198.186	0.837099	0.252498	3.31527	0.000915543	0.00274142	ChaB family protein
TX73_RS01945	RPA0376	409612	410334	+	TX73_RS01945	WP_011155944.1	CDS	37.0911	-4.15143	0.600644	-6.91162	4.79e-12	4.51e-11	protein-L-isoaspartate(D-aspartate) O-methyltransferase
TX73_RS01950	RPA0377	410486	411310	+	TX73_RS01950	WP_011155945.1	CDS	953.871	0.878154	0.171077	5.1331	2.85e-07	1.57e-06	universal stress protein
TX73_RS01955	RPA0378	411507	412787	-	TX73_RS01955	WP_011155946.1	CDS	594.481	0.11794	0.136271	0.865482	0.386774	0.511855	alpha-glucosidase/alpha-galactosidase
TX73_RS01965	RPA0379	413011	413949	+	TX73_RS01965	WP_011155947.1	CDS	449.561	0.451306	0.169644	2.66031	0.00780696	0.0190096	1-phosphofructokinase family hexose kinase
TX73_RS01970	RPA0380	414065	416377	+	TX73_RS01970	WP_011155948.1	CDS	247.558	-0.749564	0.196582	-3.81299	0.000137295	0.00048038	FdhF/YdeP family oxidoreductase
TX73_RS01975	RPA0381	416649	417911	+	glgC	WP_011155949.1	CDS	1909.12	-0.489238	0.133764	-3.65746	0.000254728	0.000845638	glucose-1-phosphate adenylyltransferase
TX73_RS01980	RPA0382	417908	419359	+	glgA	WP_011155950.1	CDS	775.713	-0.0675873	0.164088	-0.411896	0.680416	0.772629	glycogen synthase GlgA
TX73_RS01985	RPA0383	419505	420305	+	TX73_RS01985	WP_011155951.1	CDS	129.226	0.229614	0.296447	0.774552	0.438604	0.562697	crotonase/enoyl-CoA hydratase family protein
TX73_RS01990	RPA0384	420362	420874	+	TX73_RS01990	WP_234803310.1	CDS	38.4731	-1.47175	0.40013	-3.67819	0.000234898	0.000788097	DUF1566 domain-containing protein
TX73_RS01995	RPA0385	420890	421609	-	radC	WP_042440706.1	CDS	95.9474	-0.263406	0.243936	-1.07981	0.280225	0.395641	DNA repair protein RadC
TX73_RS02000		421709	421951	-	TX73_RS02000	WP_012494115.1	CDS	26.2824	0.946689	0.531382	1.78156	0.0748212	0.134781	hypothetical protein
TX73_RS02005	RPA0386	422058	423050	+	TX73_RS02005	WP_042440707.1	CDS	78.8096	-1.37113	0.299294	-4.5812	4.62e-06	2.11e-05	Ku protein
TX73_RS02010	RPA0387	423309	424133	-	map	WP_011155955.1	CDS	1998.73	0.0363055	0.156683	0.231713	0.816761	0.876172	type I methionyl aminopeptidase
TX73_RS02015	RPA0388	424329	426122	+	TX73_RS02015	WP_011155956.1	CDS	172.569	-0.0841073	0.216776	-0.387991	0.698023	0.787521	potassium/proton antiporter
TX73_RS02020	RPA0389	426147	427109	-	mepA	WP_011155957.1	CDS	171.575	-1.02157	0.1924	-5.30961	1.1e-07	6.41e-07	penicillin-insensitive murein endopeptidase
TX73_RS02025	RPA0390	427489	429726	+	TX73_RS02025	WP_011155958.1	CDS	357.466	0.114849	0.165446	0.694178	0.48757	0.60757	EAL domain-containing protein
TX73_RS02030	RPA0391	429741	431498	-	TX73_RS02030	WP_011155959.1	CDS	21.4704	-0.680293	0.536685	-1.26758	0.204946	0.308593	alkaline phosphatase
TX73_RS02035	RPA0392	431740	433077	-	argG	WP_011155960.1	CDS	1096.52	0.330374	0.124235	2.65927	0.00783108	0.019024	argininosuccinate synthase
TX73_RS02040	RPA0393	433170	433949	-	TX73_RS02040	WP_011155961.1	CDS	165.734	-0.515585	0.231804	-2.22423	0.0261331	0.0547165	phosphatase PAP2 family protein
TX73_RS02045	RPA0394	433946	434446	-	TX73_RS02045	WP_011155962.1	CDS	15.1642	1.76409	0.592808	2.97582	0.0029221	0.00789116	hypothetical protein
TX73_RS02050	RPA0395	434446	435039	-	TX73_RS02050	WP_011155963.1	CDS	264.294	-0.199012	0.197844	-1.0059	0.314462	0.434312	HD domain-containing protein
TX73_RS02055	RPA0396	435044	436243	-	rlmN	WP_042440709.1	CDS	422.949	0.703685	0.201463	3.49288	0.000477843	0.00150707	23S rRNA (adenine(2503)-C(2))-methyltransferase RlmN
TX73_RS02060	RPA0397	436430	437005	-	TX73_RS02060	WP_011155965.1	CDS	241.224	-0.197094	0.172311	-1.14383	0.252696	0.364491	invasion associated locus B family protein
TX73_RS02065	RPA0398	437159	437995	-	TX73_RS02065	WP_011155966.1	CDS	27.7772	0.0283142	0.451185	0.0627553	0.949961	0.965876	SDR family oxidoreductase
TX73_RS02070	RPA0399	438123	439292	-	TX73_RS02070	WP_011155967.1	CDS	193.524	4.10171	0.280345	14.631	1.78e-48	3.01e-46	IS481-like element ISRpa3 family transposase
TX73_RS02075	RPA0400	439493	440467	+	TX73_RS02075	WP_011155968.1	CDS	504.185	-0.916706	0.143832	-6.37347	1.85e-10	1.46e-09	NADPH:quinone oxidoreductase family protein
TX73_RS02080	RPA0401	440595	442730	-	TX73_RS02080	WP_011155969.1	CDS	40.3776	-0.45977	0.376498	-1.22118	0.22202	0.329274	NAD(P)/FAD-dependent oxidoreductase
TX73_RS02085	RPA0402	442869	443489	+	TX73_RS02085	WP_011155970.1	CDS	99.5945	-2.89313	0.295422	-9.79323	1.2e-22	3.17e-21	TetR/AcrR family transcriptional regulator
TX73_RS02090	RPA0403	443508	443882	-	TX73_RS02090	WP_011155971.1	CDS	942.267	1.67417	0.379978	4.40595	1.05e-05	4.5e-05	YkvA family protein
TX73_RS02095	RPA0404	443965	444267	-	TX73_RS02095	WP_011155972.1	CDS	107.269	2.28368	0.276668	8.25423	1.53e-16	2.3e-15	4a-hydroxytetrahydrobiopterin dehydratase
TX73_RS02100	RPA0405	444467	445855	+	TX73_RS02100	WP_119846027.1	CDS	638.095	1.15325	0.318911	3.61621	0.00029895	0.000978042	TAXI family TRAP transporter solute-binding subunit
TX73_RS02105	RPA0406	445859	447304	-	TX73_RS02105	WP_011155974.1	CDS	55.7142	1.6192	0.422164	3.83547	0.000125325	0.000441763	PepSY domain-containing protein
TX73_RS02110	RPA0407	447309	449585	-	TX73_RS02110	WP_011155975.1	CDS	335.978	1.64235	0.249601	6.5799	4.71e-11	3.94e-10	TonB-dependent receptor
TX73_RS02115	RPA0408	450314	452137	+	typA	WP_011155976.1	CDS	2347.14	0.715587	0.158122	4.52553	6.02e-06	2.69e-05	translational GTPase TypA
TX73_RS02120	RPA0409	452247	453515	+	TX73_RS02120	WP_011155977.1	CDS	43.5843	0.0241965	0.379945	0.0636841	0.949222	0.965561	FAD-dependent oxidoreductase
TX73_RS02125	RPA0410	453691	454200	+	TX73_RS02125	WP_011155978.1	CDS	1029.5	0.777783	0.185967	4.18237	2.88e-05	0.000114574	GNAT family N-acetyltransferase
TX73_RS02130	RPA0411	454277	454813	+	ppa	WP_011155979.1	CDS	1046.06	-0.2438	0.185697	-1.31289	0.189219	0.288398	inorganic diphosphatase
TX73_RS02135	RPA0412	454849	456330	+	TX73_RS02135	WP_011155980.1	CDS	292.052	0.0232184	0.17272	0.134428	0.893064	0.929179	M20 family peptidase
TX73_RS02140	RPA0413	456520	457407	-	folD	WP_011155981.1	CDS	239.821	1.20279	0.201304	5.97499	2.3e-09	1.6e-08	bifunctional methylenetetrahydrofolate dehydrogenase/methenyltetrahydrofolate cyclohydrolase FolD
TX73_RS02145	RPA0414	457514	457840	-	TX73_RS02145	WP_012494136.1	CDS	155.613	0.617631	0.257501	2.39856	0.0164596	0.0364792	DUF167 domain-containing protein
TX73_RS02150		457866	458156	-	TX73_RS02150	WP_012494137.1	CDS	359.491	1.16803	0.159393	7.328	2.34e-13	2.53e-12	YggT family protein
TX73_RS02160	RPA0416	458632	459444	-	TX73_RS02160	WP_011155984.1	CDS	19.094	-1.84645	1.14113	-1.61809	0.105644	0.1791	enoyl-CoA hydratase
TX73_RS02165	RPA0417	459526	460026	-	TX73_RS02165	WP_011155985.1	CDS	31.3972	-0.801965	0.623216	-1.28682	0.198158	0.299993	nuclear transport factor 2 family protein
TX73_RS02170	RPA0418	460130	460927	-	TX73_RS02170	WP_011155986.1	CDS	77.5777	-0.522092	0.295037	-1.76958	0.0767971	0.137711	glutamine amidotransferase
TX73_RS02175	RPA0419	461048	461827	-	TX73_RS02175	WP_011155987.1	CDS	353.12	-0.219594	0.147905	-1.48469	0.137625	0.223198	SDR family oxidoreductase
TX73_RS02180	RPA0420	462010	462537	-	TX73_RS02180	WP_042440712.1	CDS	187.607	-0.696188	0.193074	-3.60581	0.000311185	0.00101457	TerB family tellurite resistance protein
TX73_RS02185	RPA0421	462674	464059	-	TX73_RS02185	WP_011155989.1	CDS	202.156	0.831193	0.331358	2.50845	0.0121264	0.0279485	cytochrome P450
TX73_RS02190	RPA0422	464180	465181	-	TX73_RS02190	WP_011155990.1	CDS	1143.28	-0.17126	0.126498	-1.35386	0.175781	0.270794	D-glycerate dehydrogenase
TX73_RS02195	RPA0423	465434	465940	+	TX73_RS02195	WP_085977321.1	CDS	179.531	-0.601054	0.198196	-3.03262	0.00242441	0.00667665	SH3 domain-containing protein
TX73_RS02200	RPA0424	466048	466431	-	TX73_RS02200	WP_189683201.1	CDS	2087.11	1.70913	0.169726	10.07	7.5e-24	2.22e-22	transcriptional repressor
TX73_RS02205	RPA0425	466798	467325	+	fabA	WP_011155993.1	CDS	1853.85	-0.240664	0.214501	-1.12197	0.261875	0.374989	bifunctional 3-hydroxydecanoyl-ACP dehydratase/trans-2-decenoyl-ACP isomerase
TX73_RS02210	RPA0426	467387	468613	+	fabB	WP_011155994.1	CDS	3209.38	0.345707	0.164335	2.10368	0.0354067	0.071144	beta-ketoacyl-ACP synthase I
TX73_RS02215	RPA0427	468789	469598	+	fabI	WP_011155995.1	CDS	783.925	0.588274	0.173707	3.38658	0.000707688	0.00215585	enoyl-ACP reductase FabI
TX73_RS02220	RPA0428	469771	470289	-	TX73_RS02220	WP_011155996.1	CDS	366.232	0.370701	0.163122	2.27254	0.023054	0.0489187	DUF3060 domain-containing protein
TX73_RS02225	RPA0429	470517	472727	-	katG	WP_011155997.1	CDS	9667.98	-2.64026	0.202299	-13.0513	6.25e-39	5.92e-37	catalase/peroxidase HPI
TX73_RS02230	RPA0430	472997	473935	+	TX73_RS02230	WP_011155998.1	CDS	105.994	0.387638	0.225773	1.71694	0.0859908	0.151669	LysR substrate-binding domain-containing protein
TX73_RS02235	RPA0431	473947	475629	-	TX73_RS02235	WP_011155999.1	CDS	3095.8	-2.65481	0.127585	-20.8082	3.65e-96	2.16e-93	PAS domain-containing protein
TX73_RS02240	RPA0432	475919	478087	-	pnp	WP_011156000.1	CDS	8234.29	-0.505671	0.218736	-2.31179	0.0207894	0.0446944	polyribonucleotide nucleotidyltransferase
TX73_RS02245	RPA0433	478426	478695	-	rpsO	WP_011156001.1	CDS	5330.14	-0.0356378	0.214299	-0.1663	0.867921	0.914476	30S ribosomal protein S15
TX73_RS02250	RPA0434	478698	479798	-	truB	WP_011156002.1	CDS	3548.75	0.028797	0.194301	0.148208	0.882178	0.922517	tRNA pseudouridine(55) synthase TruB
TX73_RS02255	RPA0435	479798	480211	-	rbfA	WP_011156003.1	CDS	181.288	-0.0314383	0.251231	-0.125137	0.900415	0.933136	30S ribosome-binding factor RbfA
TX73_RS02260	RPA0436	480385	483036	-	infB	WP_011156004.1	CDS	5876.28	0.0151853	0.132222	0.114847	0.908566	0.937683	translation initiation factor IF-2
TX73_RS02265	RPA0437	483029	483808	-	TX73_RS02265	WP_011156005.1	CDS	1056.95	0.00741958	0.137022	0.0541487	0.956817	0.970766	RNA-binding protein
TX73_RS02270	RPA0438	483870	485483	-	nusA	WP_011156006.1	CDS	3349.06	0.576804	0.156999	3.67393	0.000238851	0.000797968	transcription termination factor NusA
TX73_RS02275	RPA0439	485486	486265	-	rimP	WP_011156007.1	CDS	214.524	-0.942718	0.186903	-5.0439	4.56e-07	2.45e-06	ribosome maturation factor RimP
TX73_RS02280	RPA0440	486599	487684	+	TX73_RS02280	WP_011156008.1	CDS	220.328	-1.95222	0.196559	-9.93194	3.02e-23	8.57e-22	DUF2336 domain-containing protein
TX73_RS02285	RPA0441	487808	488656	+	TX73_RS02285	WP_011156009.1	CDS	67.2881	-0.623739	0.731083	-0.853171	0.393565	0.518402	phytanoyl-CoA dioxygenase family protein
TX73_RS02290	RPA0442	488669	489412	-	TX73_RS02290	WP_234803311.1	CDS	699.16	-0.773871	0.189515	-4.08342	4.44e-05	0.000169284	tRNA (guanine(46)-N(7))-methyltransferase TrmB
TX73_RS02295	RPA0443	489541	489960	-	TX73_RS02295	WP_011156011.1	CDS	2670.29	0.0970918	0.11497	0.844496	0.398392	0.522724	helix-turn-helix domain-containing protein
TX73_RS02300	RPA0444	490161	491771	-	lnt	WP_011156012.1	CDS	415.356	-0.106368	0.198653	-0.535447	0.592341	0.699749	apolipoprotein N-acyltransferase
TX73_RS02305	RPA0445	491768	492913	-	TX73_RS02305	WP_011156013.1	CDS	284.274	0.13883	0.176364	0.787183	0.431175	0.55482	hemolysin family protein
TX73_RS02310	RPA0446	492915	493418	-	ybeY	WP_158255391.1	CDS	246.92	-0.0221157	0.180401	-0.122592	0.90243	0.934202	rRNA maturation RNase YbeY
TX73_RS02315	RPA0447	493487	494542	-	TX73_RS02315	WP_079403131.1	CDS	718.123	0.209992	0.165727	1.26709	0.205122	0.308664	PhoH family protein
TX73_RS02320	RPA0448	494549	495940	-	miaB	WP_011156016.1	CDS	1057.85	0.664762	0.150896	4.40544	1.06e-05	4.51e-05	tRNA (N6-isopentenyl adenosine(37)-C2)-methylthiotransferase MiaB
TX73_RS02325	RPA0449	496060	496719	-	TX73_RS02325	WP_011156017.1	CDS	404.281	0.823512	0.159455	5.16455	2.41e-07	1.35e-06	HAD family hydrolase
TX73_RS02330	RPA0450	496807	497238	-	TX73_RS02330	WP_011156018.1	CDS	3494.59	0.272244	0.179462	1.517	0.129266	0.211307	transcriptional repressor
TX73_RS02335	RPA0451	497301	497786	-	rimI	WP_011156019.1	CDS	336.362	-1.17152	0.208631	-5.61525	1.96e-08	1.24e-07	ribosomal protein S18-alanine N-acetyltransferase
TX73_RS02340	RPA0452	497809	498504	-	tsaB	WP_011156020.1	CDS	397.837	0.801538	0.162921	4.91979	8.66e-07	4.48e-06	tRNA (adenosine(37)-N6)-threonylcarbamoyltransferase complex dimerization subunit type 1 TsaB
TX73_RS02345	RPA0453	498641	499207	-	TX73_RS02345	WP_011156021.1	CDS	1056.48	0.326176	0.131345	2.48335	0.0130155	0.0297228	NifU family protein
TX73_RS02350	RPA0454	499353	499847	-	TX73_RS02350	WP_012494166.1	CDS	78.721	0.426669	0.293044	1.45599	0.145396	0.232221	universal stress protein
TX73_RS02355	RPA0455	500093	501145	-	trpS	WP_011156023.1	CDS	994.469	-0.0773539	0.136784	-0.56552	0.57172	0.6814	tryptophan--tRNA ligase
TX73_RS02360	RPA0456	501201	502757	-	murJ	WP_011156024.1	CDS	119.058	0.367772	0.234749	1.56666	0.117194	0.195247	murein biosynthesis integral membrane protein MurJ
TX73_RS02365	RPA0457	503098	504099	+	TX73_RS02365	WP_042440719.1	CDS	230.603	-0.088517	0.289265	-0.306006	0.7596	0.836655	adenosine kinase
TX73_RS02370	RPA0458	504322	506015	-	TX73_RS02370		CDS (pseudo gene)	317.815	0.384179	0.463477	0.828907	0.407157	0.530662	AMP-binding protein - frameshifted
TX73_RS02375	RPA0460	506145	507332	-	TX73_RS02375	WP_011156028.1	CDS	2606.3	0.0971044	0.727931	0.133398	0.893879	0.929618	serine hydrolase
TX73_RS02380		507573	507899	+	TX73_RS02380	WP_042440721.1	CDS	88.4034	-1.38647	0.370003	-3.74718	0.000178834	0.000612147	hypothetical protein
TX73_RS02385	RPA0461	508060	509553	+	TX73_RS02385	WP_011156029.1	CDS	1457.98	1.60621	0.154526	10.3944	2.63e-25	8.71e-24	NAD-dependent succinate-semialdehyde dehydrogenase
TX73_RS02390	RPA0462	509765	510670	-	TX73_RS02390	WP_011156030.1	CDS	15.2254	-7.12089	1.36213	-5.22777	1.72e-07	9.76e-07	crotonase/enoyl-CoA hydratase family protein
TX73_RS02395	RPA0463	510757	511386	+	TX73_RS02395	WP_011156031.1	CDS	11.3349	-6.6971	1.3802	-4.85228	1.22e-06	6.23e-06	TetR/AcrR family transcriptional regulator
TX73_RS02400	RPA0464	511411	513036	+	TX73_RS02400	WP_011156032.1	CDS	23.2744	-7.7378	1.28137	-6.03868	1.55e-09	1.1e-08	AMP-binding protein
TX73_RS02405	RPA0465	513127	514560	-	TX73_RS02405	WP_011156033.1	CDS	735.593	-0.693926	0.214343	-3.23746	0.00120601	0.00353952	DUF1254 domain-containing protein
TX73_RS02410	RPA0466	514700	515383	-	TX73_RS02410	WP_011156034.1	CDS	287.285	0.117966	0.243614	0.484231	0.628222	0.731432	protease inhibitor Inh/omp19 family protein
TX73_RS02415	RPA0467	515386	516372	-	TX73_RS02415	WP_011156035.1	CDS	428.307	-1.17864	0.18544	-6.35591	2.07e-10	1.62e-09	2-hydroxyacid dehydrogenase
TX73_RS02420	RPA0468	516372	517196	-	TX73_RS02420	WP_011156036.1	CDS	69.2108	-0.335003	0.315234	-1.06271	0.287913	0.404565	ABC transporter permease
TX73_RS02425	RPA0469	517193	518023	-	TX73_RS02425	WP_011156037.1	CDS	39.8501	-0.832674	0.38343	-2.17164	0.0298825	0.0616132	ABC transporter ATP-binding protein
TX73_RS02430	RPA0470	518032	519174	-	TX73_RS02430	WP_011156038.1	CDS	546.284	0.407731	0.176748	2.30686	0.0210629	0.0452582	ABC transporter substrate-binding protein
TX73_RS02435	RPA0471	519304	520116	+	TX73_RS02435	WP_011156039.1	CDS	240.946	-0.324389	0.177622	-1.82629	0.0678066	0.123985	creatininase family protein
TX73_RS02440	RPA0472	520491	522560	+	TX73_RS02440	WP_119846003.1	CDS	522.445	0.461773	0.16773	2.75308	0.00590377	0.0148346	carbohydrate porin
TX73_RS02445	RPA0473	522591	524222	-	TX73_RS02445	WP_011156041.1	CDS	333.785	-0.43075	0.174667	-2.46612	0.0136586	0.0310416	FMN-binding glutamate synthase family protein
TX73_RS02450	RPA0474	524516	525466	+	TX73_RS02450	WP_011156042.1	CDS	51.5737	-0.0992457	0.338176	-0.293474	0.76916	0.843067	hypothetical protein
TX73_RS02455	RPA0475	525558	526559	+	TX73_RS02455	WP_011156043.1	CDS	238.601	-1.4822	0.176262	-8.40907	4.13e-17	6.5e-16	NADP-dependent oxidoreductase
TX73_RS02465	RPA0476	526913	528244	+	TX73_RS02465	WP_011156044.1	CDS	451.673	-0.883796	0.17235	-5.12791	2.93e-07	1.61e-06	pilus assembly protein
TX73_RS02470	RPA0477	528378	528938	+	TX73_RS02470	WP_011156045.1	CDS	425.898	0.708038	0.24847	2.8496	0.00437747	0.0113907	YidB family protein
TX73_RS02475	RPA0478	528996	529292	+	TX73_RS02475	WP_011156046.1	CDS	589.331	-0.109037	0.152907	-0.713094	0.475787	0.597606	GlsB/YeaQ/YmgE family stress response membrane protein
TX73_RS02480	RPA0479	529346	530128	-	TX73_RS02480	WP_011156047.1	CDS	260.889	0.698234	0.196323	3.55655	0.000375755	0.00120762	SDR family oxidoreductase
TX73_RS02490	RPA0480	530389	531453	+	TX73_RS02490	WP_011156048.1	CDS	138.009	-0.269433	0.229224	-1.17541	0.239829	0.3502	acyl-CoA/acyl-ACP dehydrogenase
TX73_RS02495	RPA0481	531480	532640	+	TX73_RS02495	WP_011156049.1	CDS	194.475	-0.264882	0.243075	-1.08971	0.27584	0.390382	acyl-CoA dehydrogenase family protein
TX73_RS02500	RPA0482	532674	533480	+	TX73_RS02500	WP_011156050.1	CDS	128.903	-1.05612	0.28517	-3.7035	0.000212649	0.000722153	enoyl-CoA hydratase/isomerase family protein
TX73_RS02505	RPA0483	533625	534389	-	TX73_RS02505	WP_011156051.1	CDS	18.4769	0.0486221	0.562005	0.0865154	0.931057	0.953403	hypothetical protein
TX73_RS02510	RPA0484	534392	535180	-	TX73_RS02510	WP_011156052.1	CDS	16.3174	-1.32382	0.795756	-1.6636	0.0961915	0.166254	enoyl-CoA hydratase
TX73_RS02515	RPA0485	535357	536562	-	TX73_RS02515	WP_011156053.1	CDS	204.913	-1.35882	0.534496	-2.54226	0.0110139	0.0256847	ABC transporter substrate-binding protein
TX73_RS02520	RPA0486	536916	537704	+	TX73_RS02520	WP_085977282.1	CDS	174.701	0.339202	0.21119	1.60615	0.108241	0.182809	nuclease
TX73_RS02525	RPA0487	537728	539233	+	TX73_RS02525	WP_234803312.1	CDS	318.374	0.866254	0.181484	4.77316	1.81e-06	8.97e-06	M48 family metalloprotease
TX73_RS02530	RPA0488	539338	540456	-	TX73_RS02530	WP_234803313.1	CDS	5198.13	0.046659	0.0950831	0.490718	0.623626	0.72869	CarD family transcriptional regulator
TX73_RS02540	RPA0489	540697	541035	-	TX73_RS02540	WP_011156057.1	CDS	2254.32	0.42839	0.170128	2.51804	0.0118011	0.0273246	ferredoxin family protein
TX73_RS02545	RPA0490	541110	541379	-	TX73_RS02545	WP_042440725.1	CDS	254.067	0.186944	0.203284	0.91962	0.357771	0.480889	S4 domain-containing protein
TX73_RS02550	RPA0491	541410	544691	-	TX73_RS02550	WP_011156059.1	CDS	1478.32	0.0170503	0.129781	0.131378	0.895477	0.930258	helicase
TX73_RS02555	RPA0492	544994	545866	-	TX73_RS02555	WP_042441368.1	CDS	337.547	0.198848	0.227604	0.873661	0.382303	0.506669	DUF3108 domain-containing protein
TX73_RS02560	RPA0493	546167	546472	+	rpmB	WP_011156061.1	CDS	942.906	-0.0603105	0.170169	-0.354415	0.723028	0.80803	50S ribosomal protein L28
TX73_RS02565	RPA0494	546797	550042	+	TX73_RS02565	WP_042441369.1	CDS	969.247	-3.58769	0.184825	-19.4113	6.2e-84	3.26e-81	PAS domain S-box protein
TX73_RS02570	RPA0495	550066	551214	-	TX73_RS02570	WP_011156063.1	CDS	125.68	0.389401	0.230067	1.69255	0.0905402	0.157776	esterase-like activity of phytase family protein
TX73_RS02575	RPA0496	551239	553143	-	cobT	WP_011156064.1	CDS	1350.99	1.06681	0.130552	8.17153	3.04e-16	4.38e-15	cobaltochelatase subunit CobT
TX73_RS02580	RPA0497	553140	553550	-	TX73_RS02580	WP_011156065.1	CDS	2020.69	0.318574	0.130027	2.45006	0.0142832	0.0323061	GNAT family N-acetyltransferase
TX73_RS02585	RPA0498	553555	554550	-	cobS	WP_011156066.1	CDS	6594.69	0.575125	0.0982397	5.85431	4.79e-09	3.24e-08	cobaltochelatase subunit CobS
TX73_RS02590	RPA0499	554830	555447	+	TX73_RS02590	WP_011156067.1	CDS	30.0298	0.102839	0.396706	0.259232	0.795456	0.860778	DedA family protein
TX73_RS02595	RPA0500	555512	556156	-	TX73_RS02595	WP_011156068.1	CDS	411.875	0.0424769	0.152965	0.277691	0.78125	0.850907	DnaJ domain-containing protein
TX73_RS02600	RPA0501	556277	556546	+	TX73_RS02600	WP_011156069.1	CDS	124.531	-0.202288	0.22333	-0.905781	0.365052	0.488042	BolA family transcriptional regulator
TX73_RS02605	RPA0502	556564	557925	-	TX73_RS02605	WP_011156070.1	CDS	374.804	-0.533911	0.149029	-3.58261	0.000340181	0.00110146	hemolysin family protein
TX73_RS02610	RPA0503	557973	559118	-	aroB	WP_011156071.1	CDS	201.692	-0.131326	0.183794	-0.714528	0.474901	0.597246	3-dehydroquinate synthase
TX73_RS02615	RPA0504	559129	559731	-	TX73_RS02615	WP_012494203.1	CDS	167.158	-0.584267	0.240336	-2.43104	0.0150555	0.0338105	shikimate kinase
TX73_RS02620	RPA0505	559870	560016	+	TX73_RS02620	WP_011156073.1	CDS	67.6013	5.99e-05	0.282211	0.000212113	0.999831	0.999987	hypothetical protein
TX73_RS02625	RPA0506	560033	561049	+	xerD	WP_011156074.1	CDS	77.8805	-1.11715	0.28328	-3.94364	8.03e-05	0.000292024	site-specific tyrosine recombinase XerD
TX73_RS02630	RPA0507	561056	561631	-	TX73_RS02630	WP_011156075.1	CDS	26.4936	0.593961	0.517178	1.14846	0.250777	0.362276	cytochrome b
TX73_RS02635	RPA0508	561895	562857	+	TX73_RS02635	WP_011156076.1	CDS	531.348	0.446048	0.182972	2.43779	0.0147773	0.0332489	acetyl-CoA carboxylase carboxyltransferase subunit alpha
TX73_RS02640	RPA0509	563229	564665	+	TX73_RS02640	WP_042440731.1	CDS	2304.33	-0.0633549	0.119029	-0.532266	0.594542	0.70141	hypothetical protein
TX73_RS02645	RPA0510	564875	567715	-	secA	WP_011156078.1	CDS	11325.3	0.891939	0.129752	6.87418	6.23e-12	5.82e-11	preprotein translocase subunit SecA
TX73_RS02650	RPA0511	568058	568993	+	TX73_RS02650	WP_011156079.1	CDS	2631.08	-0.475982	0.167122	-2.84811	0.00439803	0.0114334	peptidylprolyl isomerase
TX73_RS02655	RPA0512	569086	571809	-	mutS	WP_011156080.1	CDS	425.13	0.454199	0.154789	2.93431	0.00334286	0.00892058	DNA mismatch repair protein MutS
TX73_RS02660	RPA0513	571985	573193	+	pcaF	WP_011156081.1	CDS	294.236	1.00557	0.188262	5.34134	9.23e-08	5.43e-07	3-oxoadipyl-CoA thiolase
TX73_RS02665	RPA0514	573372	574934	-	TX73_RS02665	WP_011156082.1	CDS	125.885	0.7683	0.217289	3.53584	0.000406481	0.00129494	DHA2 family efflux MFS transporter permease subunit
TX73_RS02670	RPA0515	574938	576107	-	TX73_RS02670	WP_011156083.1	CDS	140.025	0.915269	0.22598	4.05021	5.12e-05	0.000191801	HlyD family secretion protein
TX73_RS02675	RPA0516	576100	576585	-	TX73_RS02675	WP_011156084.1	CDS	50.9797	1.01511	0.365189	2.77968	0.0054412	0.0138264	MarR family transcriptional regulator
TX73_RS02680	RPA0517	576784	577272	+	TX73_RS02680	WP_041810137.1	CDS	377.589	1.05921	0.162532	6.51694	7.18e-11	5.84e-10	transcriptional repressor
TX73_RS02685	RPA0518	577437	578360	+	TX73_RS02685	WP_011156086.1	CDS	250.272	1.10745	0.172653	6.4143	1.41e-10	1.13e-09	DMT family transporter
TX73_RS02690		578374	579669	+	ispG	WP_042440732.1	CDS	2264.85	-0.204713	0.118868	-1.72218	0.0850364	0.150098	flavodoxin-dependent (E)-4-hydroxy-3-methylbut-2-enyl-diphosphate synthase
TX73_RS02695	RPA0520	579912	581564	-	TX73_RS02695	WP_011156088.1	CDS	89.5429	-0.142861	0.244367	-0.584617	0.558805	0.670886	Na+/H+ antiporter
TX73_RS02700	RPA0521	581873	583456	+	TX73_RS02700	WP_012494215.1	CDS	291.453	-0.905855	0.236628	-3.82817	0.000129098	0.000453038	bifunctional diguanylate cyclase/phosphodiesterase
TX73_RS02705	RPA0522	583474	583917	+	TX73_RS02705	WP_011156090.1	CDS	66.8045	-0.862973	0.286932	-3.00759	0.00263327	0.0071767	BLUF domain-containing protein
TX73_RS02710	RPA0523	583928	584614	-	TX73_RS02710	WP_011156091.1	CDS	83.399	0.428625	0.25214	1.69995	0.0891409	0.156063	DUF1345 domain-containing protein
TX73_RS02715	RPA0524	584622	585548	-	TX73_RS02715	WP_011156092.1	CDS	98.7487	0.326865	0.27755	1.17768	0.238924	0.349202	polyprenyl synthetase family protein
TX73_RS02720	RPA0525	585650	586360	+	mtgA	WP_011156093.1	CDS	114.084	0.497226	0.221689	2.2429	0.0249031	0.0523728	monofunctional biosynthetic peptidoglycan transglycosylase
TX73_RS02725	RPA0526	586522	586704	+	rpmF	WP_011156094.1	CDS	487.086	-0.878556	0.29245	-3.00413	0.00266346	0.00724644	50S ribosomal protein L32
TX73_RS02730	RPA0527	586947	587579	+	TX73_RS02730	WP_011156095.1	CDS	99.8219	0.464759	0.270261	1.71966	0.0854936	0.150848	hypothetical protein
TX73_RS02735	RPA0528	587596	587910	-	TX73_RS02735	WP_042440733.1	CDS	232.542	-0.639277	0.275865	-2.31735	0.0204846	0.0441192	hypothetical protein
TX73_RS02740	RPA0529	588149	589891	+	TX73_RS02740	WP_011156097.1	CDS	688.726	-0.0183662	0.1325	-0.138612	0.889756	0.926701	bifunctional diguanylate cyclase/phosphodiesterase
TX73_RS02745	RPA0530	590022	590612	-	phaR	WP_042440735.1	CDS	3048.16	0.98005	0.1357	7.22219	5.12e-13	5.32e-12	polyhydroxyalkanoate synthesis repressor PhaR
TX73_RS02750	RPA0531	590894	592072	+	TX73_RS02750	WP_011156099.1	CDS	2720.41	0.380664	0.17889	2.12792	0.0333438	0.0678339	acetyl-CoA C-acetyltransferase
TX73_RS02755	RPA0532	592255	592980	+	TX73_RS02755	WP_011156100.1	CDS	1880.51	0.65808	0.203111	3.24	0.00119532	0.00351686	beta-ketoacyl-ACP reductase
TX73_RS02760	RPA0533	593057	593923	+	TX73_RS02760	WP_011156101.1	CDS	58.2606	0.0980982	0.292983	0.334825	0.737757	0.820231	EamA family transporter
TX73_RS02765	RPA0534	593943	594464	-	TX73_RS02765	WP_011156102.1	CDS	190.784	0.118669	0.289803	0.409483	0.682186	0.773896	TIGR02281 family clan AA aspartic protease
TX73_RS02770	RPA0535	594594	597071	-	hrpB	WP_011156103.1	CDS	64.9676	-1.10772	0.346993	-3.19234	0.00141125	0.00409869	ATP-dependent helicase HrpB
TX73_RS02775	RPA0536	597245	598297	+	TX73_RS02775	WP_011156104.1	CDS	325.712	-1.80649	0.224177	-8.05832	7.73e-16	1.06e-14	acyltransferase family protein
TX73_RS02780	RPA0537	598415	599974	-	TX73_RS02780	WP_011156105.1	CDS	3622.43	-0.0367738	0.135122	-0.272152	0.785505	0.853865	acetyl-CoA hydrolase/transferase family protein
TX73_RS02785	RPA0538	600714	602168	-	TX73_RS02785	WP_011156106.1	CDS	6955.69	-0.615446	0.195918	-3.14135	0.00168174	0.00481048	porin
TX73_RS02790	RPA0539	602758	603270	+	TX73_RS02790	WP_042440737.1	CDS	491.547	-0.643213	0.174676	-3.68232	0.000231119	0.000777623	MarR family winged helix-turn-helix transcriptional regulator
TX73_RS02795	RPA0540	603265	604383	-	TX73_RS02795	WP_065814268.1	CDS	103.756	-0.791833	0.283904	-2.78909	0.00528567	0.0134964	hypothetical protein
TX73_RS02805	RPA0541	604854	605402	+	TX73_RS02805	WP_011156109.1	CDS	58.2042	0.0282434	0.307013	0.0919942	0.926703	0.950598	disulfide bond formation protein B
TX73_RS02810	RPA0542	605405	606457	-	TX73_RS02810	WP_011156110.1	CDS	100.022	-1.35787	0.287454	-4.72377	2.32e-06	1.11e-05	AbrB family transcriptional regulator
TX73_RS02815	RPA0543	606652	607179	+	TX73_RS02815	WP_011156111.1	CDS	514.17	0.55584	0.212224	2.61912	0.00881578	0.0210777	hypothetical protein
TX73_RS02820	RPA0544	607333	607716	+	TX73_RS02820	WP_011156112.1	CDS	84.018	-0.575569	0.309074	-1.86223	0.0625702	0.115506	CidA/LrgA family protein
TX73_RS02825	RPA0545	607713	608435	+	TX73_RS02825	WP_011156113.1	CDS	83.3447	-0.273877	0.32979	-0.830457	0.40628	0.530057	LrgB family protein
TX73_RS02830	RPA0546	608530	608994	+	TX73_RS02830	WP_011156114.1	CDS	50.0089	0.882872	0.527521	1.67363	0.0942042	0.163177	hypothetical protein
TX73_RS02835	RPA0547	608998	610074	-	TX73_RS02835	WP_011156115.1	CDS	42.5392	0.143424	0.439222	0.326541	0.744015	0.82525	phospholipase
TX73_RS02840	RPA0548	610257	611417	+	TX73_RS02840	WP_011156116.1	CDS	328.111	0.183113	0.152454	1.2011	0.229711	0.338559	AI-2E family transporter
TX73_RS02845	RPA0549	611414	612076	-	TX73_RS02845	WP_011156117.1	CDS	26.0624	2.17337	1.11958	1.94124	0.0522287	0.0992975	ChrR family anti-sigma-E factor
TX73_RS02850	RPA0550	612073	612660	-	TX73_RS02850	WP_011156118.1	CDS	76.2209	0.920071	0.439017	2.09575	0.0361041	0.072361	sigma-70 family RNA polymerase sigma factor
TX73_RS02855	RPA0551	613289	614170	-	TX73_RS02855	WP_011156119.1	CDS	73.1032	0.987175	0.292052	3.38014	0.000724492	0.00220279	LysR family transcriptional regulator
TX73_RS02860	RPA0552	614276	615583	+	TX73_RS02860	WP_011156120.1	CDS	59.1751	1.11061	0.366818	3.02768	0.0024644	0.00677102	dicarboxylate/amino acid:cation symporter
TX73_RS02865	RPA0553	615621	616460	+	TX73_RS02865	WP_011156121.1	CDS	27.2873	0.614221	0.530381	1.15807	0.246834	0.35789	bifunctional allantoicase/(S)-ureidoglycine aminohydrolase
TX73_RS02870	RPA0554	616457	616969	+	TX73_RS02870	WP_011156122.1	CDS	9.58063	0.357128	0.721198	0.495187	0.620468	0.726155	ureidoglycolate lyase
TX73_RS02875	RPA0555	617018	617638	-	TX73_RS02875	WP_042440739.1	CDS	20.4835	-0.803932	0.516777	-1.55567	0.119787	0.198834	class I SAM-dependent methyltransferase
TX73_RS02880	RPA0556	617758	618315	-	TX73_RS02880	WP_011156124.1	CDS	1931.63	0.763369	0.113736	6.71177	1.92e-11	1.7e-10	HNH endonuclease
TX73_RS02885	RPA0557	618596	619594	+	cysK	WP_011156125.1	CDS	5231.51	1.13373	0.311005	3.64539	0.000266987	0.000881392	cysteine synthase A
TX73_RS02890	RPA0558	619666	620583	-	TX73_RS02890	WP_011156126.1	CDS	310.005	1.01512	0.192069	5.28521	1.26e-07	7.26e-07	phosphoribosylaminoimidazolesuccinocarboxamide synthase
TX73_RS02895	RPA0559	620654	621571	-	TX73_RS02895	WP_011156127.1	CDS	97.7398	-0.574377	0.345434	-1.66277	0.0963588	0.166483	pirin family protein
TX73_RS02900	RPA0560	621701	623122	-	TX73_RS02900	WP_042441370.1	CDS	322.621	0.172823	0.260978	0.662213	0.507835	0.624984	malonyl-CoA decarboxylase
TX73_RS02905	RPA0561	623297	623902	-	TX73_RS02905	WP_011156129.1	CDS	55.9956	-0.207781	0.367033	-0.56611	0.571319	0.681094	PAS domain-containing protein
TX73_RS02910	RPA0562	623978	625342	-	TX73_RS02910	WP_011156130.1	CDS	887.283	-0.196448	0.142175	-1.38174	0.167052	0.259542	MmgE/PrpD family protein
TX73_RS02915	RPA0563	625513	626625	+	TX73_RS02915	WP_042441371.1	CDS	49.6774	-0.739907	0.350167	-2.11301	0.0345996	0.0698782	FUSC family protein
TX73_RS02920	RPA0564	626630	627091	-	TX73_RS02920	WP_011156132.1	CDS	89.552	-0.455723	0.275608	-1.65352	0.0982259	0.169024	DUF2269 family protein
TX73_RS02925		627466	627732	+	TX73_RS02925	WP_146090412.1	CDS	52.7399	-0.75949	0.360661	-2.10582	0.0352196	0.0708915	hypothetical protein
TX73_RS02930	RPA0565	627895	629082	+	TX73_RS02930	WP_011156133.1	CDS	733.991	1.42587	0.193448	7.3708	1.7e-13	1.87e-12	PHB depolymerase family esterase
TX73_RS02935	RPA0566	629211	629630	+	TX73_RS02935	WP_011156134.1	CDS	155.251	-0.903545	0.223367	-4.04512	5.23e-05	0.000195558	DUF1236 domain-containing protein
TX73_RS02940	RPA0567	629707	630684	-	TX73_RS02940	WP_011156135.1	CDS	846.1	-4.55182	0.188701	-24.1219	1.47e-128	1.39e-125	AraC family transcriptional regulator
TX73_RS02945	RPA0568	630945	631610	-	TX73_RS02945	WP_011156136.1	CDS	327.273	0.0400851	0.155475	0.257824	0.796543	0.861093	MBL fold metallo-hydrolase
TX73_RS02950	RPA0569	631700	632818	-	TX73_RS02950	WP_011156137.1	CDS	105.093	0.678073	0.276218	2.45485	0.0140944	0.03194	VWA domain-containing protein
TX73_RS02955	RPA0570	632974	633453	+	TX73_RS02955	WP_011156138.1	CDS	75.9398	0.95674	0.278317	3.43759	0.000586906	0.00181952	MmcB family DNA repair protein
TX73_RS02960	RPA0571	633579	634133	-	TX73_RS02960	WP_011156139.1	CDS	1482.92	1.01842	0.249059	4.08907	4.33e-05	0.000165613	ActR/PrrA/RegA family redox response regulator transcription factor
TX73_RS02965	RPA0572	634225	635547	-	TX73_RS02965	WP_011156140.1	CDS	414.76	0.255008	0.18273	1.39554	0.162853	0.254305	ActS/PrrB/RegB family redox-sensitive histidine kinase
TX73_RS02970	RPA0573	635655	636452	+	TX73_RS02970	WP_011156141.1	CDS	103.692	-0.00224173	0.240642	-0.00931562	0.992567	0.994458	ABC transporter ATP-binding protein
TX73_RS02975	RPA0574	636449	637279	+	TX73_RS02975	WP_011156142.1	CDS	99.0036	-3.87555	0.353876	-10.9517	6.52e-28	2.86e-26	ABC transporter permease
TX73_RS02980	RPA0575	637457	638746	+	phaZ	WP_234803285.1	CDS	4720.62	-0.00440841	0.0948208	-0.046492	0.962918	0.973613	polyhydroxyalkanoate depolymerase
TX73_RS02985	RPA0576	639003	639836	+	TX73_RS02985	WP_011156144.1	CDS	322.955	-0.721628	0.175341	-4.11556	3.86e-05	0.000149748	M48 family metallopeptidase
TX73_RS02990	RPA0577	640106	642325	-	TX73_RS02990	WP_042441372.1	CDS	465.34	-0.0394174	0.15194	-0.259428	0.795305	0.860778	penicillin-binding protein
TX73_RS02995	RPA0578	642508	642759	+	TX73_RS02995	WP_012494257.1	CDS	59.2106	-1.15071	0.396823	-2.8998	0.00373404	0.00985885	hypothetical protein
TX73_RS03000	RPA0579	642855	643067	-	TX73_RS03000	WP_011156147.1	CDS	24.7002	-0.553528	0.524754	-1.05483	0.291501	0.409	hypothetical protein
TX73_RS03005	RPA0580	643359	644579	-	TX73_RS03005	WP_011156148.1	CDS	813.052	-0.0763592	1.4831	-0.0514864	NA	1	ABC transporter substrate-binding protein
TX73_RS03010	RPA0581	644730	645092	-	TX73_RS03010	WP_011156149.1	CDS	32.8847	-0.424393	0.399895	-1.06126	0.288571	0.405249	DUF1304 domain-containing protein
TX73_RS03015	RPA0582	645175	645603	+	TX73_RS03015	WP_011156150.1	CDS	37.1072	-1.32156	0.674563	-1.95913	0.0500973	0.0959388	DUF1330 domain-containing protein
TX73_RS03020	RPA0583	645698	648439	+	TX73_RS03020	WP_011156151.1	CDS	229.982	-0.757572	0.170262	-4.44943	8.61e-06	3.75e-05	ATP-binding protein
TX73_RS03025	RPA0584	648631	650967	+	TX73_RS03025	WP_011156152.1	CDS	1555.29	0.380186	0.149525	2.54262	0.0110024	0.0256704	RNA-binding transcriptional accessory protein
TX73_RS03030	RPA0585	650990	652213	-	chrA	WP_042440744.1	CDS	33.3352	-0.263696	0.382256	-0.689839	0.490295	0.610323	chromate efflux transporter
TX73_RS03035	RPA0586	652210	653103	-	TX73_RS03035	WP_011156154.1	CDS	46.0286	-3.41874	0.921955	-3.70814	0.000208787	0.000709544	SDR family oxidoreductase
TX73_RS03040	RPA0587	653133	654614	-	TX73_RS03040	WP_011156155.1	CDS	126.827	-0.369096	0.228146	-1.6178	0.105705	0.1791	amino acid permease
TX73_RS03045	RPA0588	654655	655290	-	TX73_RS03045	WP_234803280.1	CDS	37.6755	-0.865524	0.376499	-2.29888	0.0215119	0.0459554	TetR/AcrR family transcriptional regulator
TX73_RS03050	RPA0589	655430	657097	+	TX73_RS03050	WP_011156157.1	CDS	27.0761	-0.269697	0.460538	-0.585614	0.558135	0.670442	isovaleryl-CoA dehydrogenase
TX73_RS03055	RPA0590	657260	658600	-	TX73_RS03055	WP_011156158.1	CDS	1022.26	1.10322	0.170905	6.45518	1.08e-10	8.7e-10	S41 family peptidase
TX73_RS03060	RPA0591	658764	661565	-	TX73_RS03060	WP_042440746.1	CDS	1672.76	0.593453	0.104183	5.69626	1.22e-08	7.95e-08	[protein-PII] uridylyltransferase
TX73_RS03065	RPA0592	661788	663029	+	argJ	WP_011156160.1	CDS	396.072	0.309296	0.213534	1.44847	0.147487	0.235164	bifunctional glutamate N-acetyltransferase/amino-acid acetyltransferase ArgJ
TX73_RS03070	RPA0593	663026	663523	+	TX73_RS03070	WP_011156161.1	CDS	195.708	-0.0955662	0.236822	-0.403536	0.686554	0.777919	hypothetical protein
TX73_RS03075	RPA0594	663531	663932	+	TX73_RS03075	WP_011156162.1	CDS	83.2598	-0.121596	0.290012	-0.419278	0.675013	0.768336	(deoxy)nucleoside triphosphate pyrophosphohydrolase
TX73_RS03080	RPA0595	664109	664933	-	TX73_RS03080	WP_011156163.1	CDS	26.5858	-0.341013	0.446826	-0.763189	0.445351	0.569193	methyltransferase domain-containing protein
TX73_RS03085	RPA0596	664960	665259	-	TX73_RS03085	WP_011156164.1	CDS	61.2339	-0.413284	0.29672	-1.39284	0.163667	0.255121	hypothetical protein
TX73_RS03090	RPA0597	665365	666180	+	TX73_RS03090	WP_011156165.1	CDS	30.4408	0.731057	0.414715	1.7628	0.0779351	0.139435	ComF family protein
TX73_RS03095	RPA0598	666223	666498	+	grxC	WP_011156166.1	CDS	253.27	0.512841	0.176712	2.90213	0.0037064	0.00979135	glutaredoxin 3
TX73_RS03100	RPA0599	666495	667370	+	TX73_RS03100	WP_011156167.1	CDS	782.255	0.239486	0.155927	1.53588	0.124567	0.205327	carbon-nitrogen hydrolase family protein
TX73_RS03105	RPA0600	667367	667861	+	TX73_RS03105	WP_011156168.1	CDS	372.572	0.628036	0.230801	2.72111	0.00650631	0.0161769	DUF1178 family protein
TX73_RS03110	RPA0601	668083	668520	+	TX73_RS03110	WP_011156169.1	CDS	100.088	0.184458	0.304236	0.606297	0.544317	0.657682	EamA family transporter
TX73_RS03115	RPA0602	668521	669420	-	TX73_RS03115	WP_011156170.1	CDS	150.243	0.660414	0.247086	2.67282	0.00752176	0.018375	EamA family transporter
TX73_RS03120	RPA0603	669548	670309	-	TX73_RS03120	WP_012494270.1	CDS	732.687	-0.218704	0.161703	-1.35251	0.176214	0.271283	bifunctional 3-demethylubiquinone 3-O-methyltransferase/2-octaprenyl-6-hydroxy phenol methylase
TX73_RS03125	RPA0604	670503	671756	+	TX73_RS03125	WP_011156172.1	CDS	933.807	0.128663	0.155816	0.825738	0.408953	0.532448	aspartate kinase
TX73_RS03130	RPA0605	672092	674359	+	ptsP	WP_012494271.1	CDS	667.271	0.347193	0.148066	2.34485	0.019035	0.0414115	phosphoenolpyruvate--protein phosphotransferase
TX73_RS03135	RPA0606	674416	675501	+	prfA	WP_011156174.1	CDS	159.509	0.0816316	0.209734	0.389214	0.697118	0.786982	peptide chain release factor 1
TX73_RS03140	RPA0607	675498	676367	+	prmC	WP_011156175.1	CDS	146.039	-0.452112	0.238445	-1.89609	0.0579485	0.107918	peptide chain release factor N(5)-glutamine methyltransferase
TX73_RS03145	RPA0608	676819	677514	+	TX73_RS03145	WP_011156176.1	CDS	1178.94	-1.00224	0.136467	-7.34417	2.07e-13	2.25e-12	DUF4167 domain-containing protein
TX73_RS03150	RPA0609	677617	678387	-	TX73_RS03150	WP_085977323.1	CDS	181.785	0.800194	0.285386	2.8039	0.00504883	0.0129616	class I SAM-dependent methyltransferase
TX73_RS03155	RPA0610	678565	679332	+	gloB	WP_011156178.1	CDS	1446.6	0.469375	0.171443	2.73778	0.00618553	0.0154687	hydroxyacylglutathione hydrolase
TX73_RS03160	RPA0611	679329	679766	+	TX73_RS03160	WP_011156179.1	CDS	168.181	0.721461	0.264325	2.72945	0.00634396	0.0158315	cupin domain-containing protein
TX73_RS03165	RPA0612	679887	680825	-	TX73_RS03165	WP_011156180.1	CDS	407.203	0.342814	0.165365	2.07308	0.038165	0.0758494	sugar kinase
TX73_RS03170	RPA0613	680822	681754	-	nudC	WP_011156181.1	CDS	397.898	0.410743	0.155241	2.64584	0.00814884	0.019692	NAD(+) diphosphatase
TX73_RS03175	RPA0614	681759	682178	-	TX73_RS03175	WP_042440750.1	CDS	334.149	-0.121511	0.169717	-0.715963	0.474014	0.596486	HIT family protein
TX73_RS03180	RPA0615	682649	684520	+	TX73_RS03180	WP_011156183.1	CDS	920.595	0.216676	0.142246	1.52325	0.127696	0.209391	DNA polymerase III subunit gamma/tau
TX73_RS03185	RPA0616	684542	684862	+	TX73_RS03185	WP_011156184.1	CDS	605.912	0.412933	0.164213	2.51461	0.0119163	0.0275046	YbaB/EbfC family nucleoid-associated protein
TX73_RS03190	RPA0617	684958	685560	+	recR	WP_011156185.1	CDS	429.316	-0.220627	0.165536	-1.3328	0.182598	0.280201	recombination mediator RecR
TX73_RS03195	RPA0618	685580	686008	+	TX73_RS03195	WP_011156186.1	CDS	282.999	0.561681	0.220157	2.55128	0.0107329	0.0251408	hypothetical protein
TX73_RS03200	RPA0619	686049	687347	-	TX73_RS03200	WP_011156187.1	CDS	254.067	-0.269664	0.186819	-1.44345	0.148894	0.236531	MFS transporter
TX73_RS03205	RPA0620	687496	688698	-	rmuC	WP_042440752.1	CDS	183.11	-0.729636	0.192513	-3.79007	0.000150605	0.000521172	DNA recombination protein RmuC
TX73_RS03210	RPA0621	688848	689375	+	def	WP_011156189.1	CDS	536.324	-0.0473479	0.166811	-0.283841	0.776532	0.847396	peptide deformylase
TX73_RS03215	RPA0622	689454	690386	+	fmt	WP_011156190.1	CDS	242.084	-0.355136	0.247195	-1.43666	0.150814	0.23886	methionyl-tRNA formyltransferase
TX73_RS03220	RPA0623	690573	691310	+	truA	WP_042440755.1	CDS	32.5545	-0.164148	0.407092	-0.403221	0.686785	0.777995	tRNA pseudouridine(38-40) synthase TruA
TX73_RS03225	RPA0624	691642	692805	-	dapE	WP_011156192.1	CDS	209.794	-8.46721	0.857689	-9.87212	5.5e-23	1.5e-21	succinyl-diaminopimelate desuccinylase
TX73_RS03230	RPA0625	692805	693278	-	TX73_RS03230	WP_011156193.1	CDS	280.306	0.252633	0.171635	1.47192	0.141043	0.226799	DUF805 domain-containing protein
TX73_RS03235	RPA0626	693297	694142	-	dapD	WP_011156194.1	CDS	376.285	0.211398	0.198697	1.06392	0.287366	0.404037	2%2C3%2C4%2C5-tetrahydropyridine-2%2C6-dicarboxylate N-succinyltransferase
TX73_RS03240	RPA0627	694327	695028	-	TX73_RS03240	WP_011156195.1	CDS	197.405	0.343629	0.210929	1.62913	0.103286	0.175678	pyrimidine 5'-nucleotidase
TX73_RS03245	RPA0628	695025	696023	-	TX73_RS03245	WP_042440756.1	CDS	171.035	0.279191	0.255798	1.09145	0.275076	0.38965	DUF1036 domain-containing protein
TX73_RS03250	RPA0629	696146	697042	-	argB	WP_011156197.1	CDS	685.949	0.342072	0.147933	2.31235	0.0207585	0.0446685	acetylglutamate kinase
TX73_RS03260	RPA0631	697535	698185	-	yihA	WP_011156199.1	CDS	246.106	0.278258	0.16896	1.64688	0.0995819	0.170619	ribosome biogenesis GTP-binding protein YihA/YsxC
TX73_RS03265	RPA0632	698337	700205	-	yidC	WP_011156200.1	CDS	4710.22	0.185806	0.154969	1.19899	0.230533	0.339221	membrane protein insertase YidC
TX73_RS03270	RPA0633	700222	700563	-	rnpA	WP_011156201.1	CDS	324.519	-0.333454	0.199143	-1.67444	0.0940434	0.162958	ribonuclease P protein component
TX73_RS03275	RPA0634	700587	700721	-	rpmH	WP_006609582.1	CDS	126.777	-0.563104	0.23271	-2.41977	0.0155304	0.0346737	50S ribosomal protein L34
TX73_RS03280	RPA0635	701052	702530	+	TX73_RS03280	WP_011156202.1	CDS	972.709	0.310098	0.179931	1.72343	0.0848108	0.149756	HAMP domain-containing histidine kinase
TX73_RS03300	RPA0638	704911	707124	-	TX73_RS03300	WP_234803281.1	CDS	11.415	0.716412	0.647832	1.10586	0.268787	0.382804	hypothetical protein
TX73_RS03305	RPA0639	707816	708514	+	TX73_RS03305	WP_011156206.1	CDS	18.9794	-0.118258	0.598752	-0.197508	0.84343	0.897662	RNA polymerase sigma factor
TX73_RS03310	RPA0640	708657	709481	+	TX73_RS03310	WP_011156207.1	CDS	14.2839	-0.572442	0.599189	-0.955361	0.339395	0.461562	flagellin
TX73_RS03315	RPA0641	709543	711258	+	fliD	WP_011156208.1	CDS	26.9658	-2.20703	2.10402	-1.04896	0.294197	0.411563	flagellar filament capping protein FliD
TX73_RS03320	RPA0642	711258	711650	+	TX73_RS03320	WP_011156209.1	CDS	6.55234	0.0828942	0.85153	0.0973473	0.922451	0.947468	flagellar protein FliS
TX73_RS03325	RPA0643	711746	712045	+	TX73_RS03325	WP_012494359.1	CDS	91.0535	0.495611	0.241265	2.05422	0.0399544	0.0789417	hypothetical protein
TX73_RS03335	RPA0645	713111	714376	+	flgE	WP_011156212.1	CDS	9.61551	-1.33143	0.776898	-1.71378	0.0865696	0.15235	flagellar hook protein FlgE
TX73_RS03350	RPA0648	715138	716901	+	flgK	WP_011156215.1	CDS	13.6034	0.35192	0.605362	0.581338	0.561013	0.672339	flagellar hook-associated protein FlgK
TX73_RS03360	RPA0650	717848	718624	-	TX73_RS03360	WP_011156217.1	CDS	13.2228	-0.559527	3.61812	-0.154646	0.877101	0.918789	enoyl-CoA hydratase-related protein
TX73_RS03365	RPA0651	718652	720295	-	aliA	WP_011156218.1	CDS	73.1271	-0.786154	1.35307	-0.581013	0.561232	0.672339	cyclohexanecarboxylate-CoA ligase
TX73_RS03370	RPA0652	720352	721503	-	aliB	WP_011156219.1	CDS	34.7252	-0.52849	1.18879	-0.444562	0.656636	0.754134	cyclohexanecarboxyl-CoA dehydrogenase
TX73_RS03375	RPA0653	721568	722350	-	badI	WP_011156220.1	CDS	187.44	-1.85738	3.07228	-0.60456	NA	1	2-ketocyclohexanecarboxyl-CoA hydrolase
TX73_RS03380	RPA0654	722381	723148	-	badH	WP_011156221.1	CDS	50.4379	-3.02197	0.974682	-3.10047	0.00193213	0.0054477	2-hydroxycyclohexanecarboxyl-CoA dehydrogenase
TX73_RS03385	RPA0655	723271	723798	+	TX73_RS03385	WP_011156222.1	CDS	40.4363	0.310556	1.09848	0.282714	0.777396	0.84758	MarR family transcriptional regulator
TX73_RS03390	RPA0656	723887	724891	+	TX73_RS03390	WP_234803282.1	CDS	27.0885	-0.833516	0.576112	-1.44679	0.147954	0.235529	zinc-binding dehydrogenase
TX73_RS03395	RPA0657	725062	726246	+	bcrC	WP_011156224.1	CDS	161.958	-2.71703	1.44383	-1.88182	NA	1	benzoyl-CoA reductase subunit C
TX73_RS03400	RPA0658	726243	727553	+	bcrB	WP_011156225.1	CDS	487.999	-1.44343	1.38137	-1.04492	NA	1	benzoyl-CoA reductase subunit B
TX73_RS03405	RPA0659	727565	728878	+	bcrA	WP_011156226.1	CDS	224.617	-0.902755	1.32945	-0.679042	NA	1	benzoyl-CoA reductase subunit A
TX73_RS03410	RPA0660	728971	729804	+	bcrD	WP_011156227.1	CDS	97.9913	-1.82077	1.30511	-1.39511	NA	1	benzoyl-CoA reductase subunit D
TX73_RS03415	RPA0661	729921	731495	+	TX73_RS03415	WP_011156228.1	CDS	243.678	-0.949897	1.3926	-0.682105	NA	1	benzoate-CoA ligase family protein
TX73_RS03420	RPA0662	731512	731757	+	TX73_RS03420	WP_011156229.1	CDS	36.3281	-1.84186	1.05551	-1.74499	0.0809866	0.144186	YfhL family 4Fe-4S dicluster ferredoxin
TX73_RS03425	RPA0663	731806	732270	-	TX73_RS03425	WP_042441374.1	CDS	77.1847	-0.658445	0.298978	-2.20232	0.0276429	0.0575975	RrF2 family transcriptional regulator
TX73_RS03430	RPA0664	732331	732810	-	TX73_RS03430	WP_011156231.1	CDS	167.122	0.14899	0.342915	0.434482	0.663938	0.759933	GNAT family N-acetyltransferase
TX73_RS03435	RPA0665	732909	733631	-	TX73_RS03435	WP_011156232.1	CDS	25.1093	-1.88448	2.32034	-0.812157	0.416701	0.540456	ABC transporter ATP-binding protein
TX73_RS03440	RPA0666	733628	735415	-	TX73_RS03440	WP_011156233.1	CDS	41.6442	-0.961346	0.957568	-1.00395	0.315405	0.434934	branched-chain amino acid ABC transporter ATP-binding protein/permease
TX73_RS03445	RPA0667	735418	736278	-	TX73_RS03445	WP_011156234.1	CDS	51.0802	-0.825219	3.1506	-0.261925	NA	1	branched-chain amino acid ABC transporter permease
TX73_RS03450	RPA0668	736364	737542	-	TX73_RS03450	WP_011156235.1	CDS	230.999	-1.64772	1.82661	-0.902065	NA	1	ABC transporter substrate-binding protein
TX73_RS03455	RPA0669	737719	739338	-	hbaA	WP_011156236.1	CDS	17.9408	-1.93937	0.706852	-2.74367	0.00607569	0.0152343	bifunctional 4-hydroxybenzoate--CoA/benzoate--CoA ligase
TX73_RS03465	RPA0671	739993	742326	+	hcrA	WP_011156238.1	CDS	14.5244	-2.45749	1.26404	-1.94415	0.0518769	0.0987873	4-hydroxybenzoyl-CoA reductase subunit alpha
TX73_RS03470	RPA0672	742323	743306	+	hcrB	WP_011156239.1	CDS	13.0469	0.852077	0.645728	1.31956	0.186982	0.286	4-hydroxybenzoyl-CoA reductase subunit beta
TX73_RS03475	RPA0673	743331	744056	-	TX73_RS03475	WP_011156240.1	CDS	10.9742	0.939414	1.04336	0.900376	0.36792	0.490768	Crp/Fnr family transcriptional regulator
TX73_RS03480	RPA0674	744248	745360	+	TX73_RS03480	WP_011156241.1	CDS	57.6766	1.08021	0.347977	3.10424	0.00190768	0.0053916	Zn-dependent alcohol dehydrogenase
TX73_RS03485	RPA0675	745396	746217	+	TX73_RS03485	WP_011156242.1	CDS	33.3896	-0.217053	0.403659	-0.537715	0.590774	0.698553	alpha/beta hydrolase
TX73_RS03490	RPA0676	746346	748040	+	boxC	WP_011156243.1	CDS	105.141	-0.897819	1.21761	-0.737361	0.460903	0.5834	2%2C3-epoxybenzoyl-CoA dihydrolase
TX73_RS03495	RPA0677	748211	749662	+	boxB	WP_011156244.1	CDS	125.691	-0.304866	1.11606	-0.273161	0.784729	0.853413	benzoyl-CoA 2%2C3-epoxidase subunit BoxB
TX73_RS03500	RPA0678	749989	752973	+	gltA	WP_011156245.1	CDS	4958.05	-0.23693	0.144867	-1.6355	0.101944	0.173785	NADPH-dependent glutamate synthase
TX73_RS03505	RPA0679	752997	755030	-	TX73_RS03505	WP_011156246.1	CDS	432.458	-0.0752297	0.224331	-0.335351	0.73736	0.819982	YgiQ family radical SAM protein
TX73_RS03510	RPA0680	755097	755699	-	TX73_RS03510	WP_234803283.1	CDS	74.6555	1.08957	0.283801	3.83922	0.000123424	0.000436036	TetR/AcrR family transcriptional regulator
TX73_RS03515	RPA0681	755859	756890	+	TX73_RS03515	WP_042441375.1	CDS	873.867	1.72064	0.177224	9.70882	2.77e-22	7.11e-21	efflux RND transporter periplasmic adaptor subunit
TX73_RS03520	RPA0682	756887	759601	+	rbbA	WP_011156249.1	CDS	1446.06	0.646028	0.166574	3.87832	0.000105182	0.000375229	ribosome-associated ATPase/putative transporter RbbA
TX73_RS03525	RPA0683	759604	760731	+	TX73_RS03525	WP_042440762.1	CDS	765.339	0.94893	0.185961	5.10283	3.35e-07	1.83e-06	ABC transporter permease
TX73_RS03530	RPA0684	760739	760918	-	TX73_RS03530	WP_011156251.1	CDS	134.416	-1.36161	0.245333	-5.55006	2.86e-08	1.77e-07	hypothetical protein
TX73_RS03535	RPA0685	761061	761936	+	TX73_RS03535	WP_011156252.1	CDS	196.955	1.27669	0.207705	6.14667	7.91e-10	5.8e-09	IclR family transcriptional regulator
TX73_RS03540	RPA0686	762097	763071	+	TX73_RS03540	WP_011156253.1	CDS	30.8374	0.538095	0.458707	1.17307	0.240769	0.351114	tripartite tricarboxylate transporter substrate binding protein
TX73_RS03545	RPA0687	763121	763768	-	TX73_RS03545	WP_011156254.1	CDS	60.3396	0.464436	0.296166	1.56816	0.116843	0.194835	pyridoxamine 5'-phosphate oxidase family protein
TX73_RS03550	RPA0688	763749	764333	-	phnN	WP_011156255.1	CDS	28.7109	0.440398	0.461587	0.954096	0.340035	0.462167	phosphonate metabolism protein/1%2C5-bisphosphokinase (PRPP-forming) PhnN
TX73_RS03555	RPA0689	764330	765484	-	TX73_RS03555	WP_042441376.1	CDS	170.527	0.980771	0.231304	4.24019	2.23e-05	9.03e-05	alpha-D-ribose 1-methylphosphonate 5-triphosphate diphosphatase
TX73_RS03560	RPA0690	765505	766215	-	phnL	WP_042440764.1	CDS	21.2015	1.5474	0.708014	2.18556	0.0288482	0.0596363	phosphonate C-P lyase system protein PhnL
TX73_RS03565	RPA0691	766215	767033	-	phnK	WP_011156258.1	CDS	60.4891	1.2955	0.30308	4.27445	1.92e-05	7.82e-05	phosphonate C-P lyase system protein PhnK
TX73_RS03570	RPA0692	767026	767904	-	TX73_RS03570	WP_011156259.1	CDS	149.987	0.937169	0.213514	4.38926	1.14e-05	4.82e-05	alpha-D-ribose 1-methylphosphonate 5-phosphate C-P-lyase PhnJ
TX73_RS03575	RPA0693	767901	768998	-	TX73_RS03575	WP_011156260.1	CDS	70.9802	0.931513	0.772236	1.20625	0.227719	0.336042	carbon-phosphorus lyase complex subunit PhnI
TX73_RS03580	RPA0694	769002	769604	-	phnH	WP_011156261.1	CDS	44.0537	1.03525	0.364348	2.84139	0.00449176	0.0116515	phosphonate C-P lyase system protein PhnH
TX73_RS03585	RPA0695	769607	770080	-	phnG	WP_011156262.1	CDS	18.8364	0.83031	0.580167	1.43116	0.152385	0.241107	phosphonate C-P lyase system protein PhnG
TX73_RS03590	RPA0696	770192	770920	+	phnF	WP_011156263.1	CDS	26.6546	-0.903256	0.488544	-1.84887	0.0644763	0.118721	phosphonate metabolism transcriptional regulator PhnF
TX73_RS03605	RPA0699	773058	773966	-	phnD	WP_011156266.1	CDS	12.9506	-0.414745	0.611332	-0.678429	0.4975	0.616535	phosphonate ABC transporter substrate-binding protein
TX73_RS03620	RPA0702	775745	776938	+	TX73_RS03620	WP_011156269.1	CDS	138.437	2.65969	0.553528	4.80498	1.55e-06	7.75e-06	alpha-D-ribose 1-methylphosphonate 5-triphosphate diphosphatase
TX73_RS03625	RPA0703	776961	777665	+	TX73_RS03625	WP_011156270.1	CDS	219.177	2.11196	0.276154	7.64779	2.04e-14	2.48e-13	DUF1045 domain-containing protein
TX73_RS03630	RPA0704	777662	778642	-	TX73_RS03630	WP_011156271.1	CDS	74.9171	-1.92473	0.312807	-6.15308	7.6e-10	5.59e-09	alpha/beta fold hydrolase
TX73_RS03635	RPA0705	778886	779080	+	TX73_RS03635	WP_011156272.1	CDS	97.0075	-0.102346	0.546019	-0.187441	0.851315	0.903008	hypothetical protein
TX73_RS03645	RPA0707	780032	780355	-	TX73_RS03645	WP_011156274.1	CDS	57.018	0.375818	0.308464	1.21835	0.223091	0.330655	divalent-cation tolerance protein CutA
TX73_RS03650		780455	780670	+	TX73_RS03650	WP_012494414.1	CDS	97.7523	1.35524	0.252203	5.37363	7.72e-08	4.58e-07	zinc ribbon domain-containing protein
TX73_RS03655	RPA0708	780776	781288	+	TX73_RS03655	WP_042441377.1	CDS	47.9485	0.506803	0.337844	1.50011	0.133586	0.217543	hypothetical protein
TX73_RS03660	RPA0709	781460	781948	+	TX73_RS03660	WP_042441378.1	CDS	389.816	0.611497	0.161411	3.78844	0.000151596	0.000523071	YbhB/YbcL family Raf kinase inhibitor-like protein
TX73_RS03670	RPA0711	782498	783169	-	bluB	WP_011156278.1	CDS	348.605	-0.194682	0.200184	-0.972515	0.330794	0.451812	5%2C6-dimethylbenzimidazole synthase
TX73_RS03675	RPA0712	783196	784251	-	cobT	WP_011156279.1	CDS	332.262	-0.0738061	0.179962	-0.41012	0.681718	0.77355	nicotinate-nucleotide--dimethylbenzimidazole phosphoribosyltransferase
TX73_RS03680	RPA0713	784656	785087	+	TX73_RS03680	WP_012494419.1	CDS	152.219	-0.483612	0.214919	-2.25021	0.0244357	0.0515502	DUF1636 domain-containing protein
TX73_RS03685	RPA0714	785084	785614	+	cobU	WP_011156281.1	CDS	103.751	-0.863429	0.294346	-2.93338	0.00335291	0.00893732	bifunctional adenosylcobinamide kinase/adenosylcobinamide-phosphate guanylyltransferase
TX73_RS03690	RPA0715	785618	786622	+	cobW	WP_011156282.1	CDS	457.671	-0.904427	0.205404	-4.40315	1.07e-05	4.54e-05	cobalamin biosynthesis protein CobW
TX73_RS03695	RPA0716	786757	790506	+	cobN	WP_011156283.1	CDS	708.342	-0.696634	0.183546	-3.79542	0.000147394	0.000511932	cobaltochelatase subunit CobN
TX73_RS03700	RPA0717	790503	791129	+	cobO	WP_011156284.1	CDS	612.964	-1.20471	0.174805	-6.89171	5.51e-12	5.17e-11	cob(I)yrinic acid a%2Cc-diamide adenosyltransferase
TX73_RS03705	RPA0718	791277	792761	+	TX73_RS03705	WP_011156285.1	CDS	227.082	-0.83306	0.234373	-3.55443	0.000378804	0.00121415	cobyric acid synthase
TX73_RS03710	RPA0719	792734	793705	-	cbiB	WP_011156286.1	CDS	163.669	-0.537958	0.200041	-2.68924	0.00716159	0.0175937	adenosylcobinamide-phosphate synthase CbiB
TX73_RS03715	RPA0720	793707	794519	-	TX73_RS03715	WP_011156287.1	CDS	119.956	-0.110512	0.233533	-0.473216	0.636059	0.737474	ABC transporter substrate-binding protein
TX73_RS03720	RPA0721	794583	795572	+	cobD	WP_011156288.1	CDS	108.518	0.45059	0.241097	1.86892	0.0616342	0.113975	threonine-phosphate decarboxylase CobD
TX73_RS03725	RPA0722	795584	796363	-	TX73_RS03725	WP_011156289.1	CDS	141.213	0.331926	0.285871	1.1611	0.245599	0.356537	ABC transporter ATP-binding protein
TX73_RS03730	RPA0723	796360	797385	-	TX73_RS03730	WP_011156290.1	CDS	143.514	0.374362	0.266042	1.40715	0.159382	0.249757	iron ABC transporter permease
TX73_RS03735	RPA0724	797393	798451	-	TX73_RS03735	WP_011156291.1	CDS	661.107	-0.376069	0.199382	-1.88617	0.0592715	0.110079	HoxN/HupN/NixA family nickel/cobalt transporter
TX73_RS03750	RPA0727	799994	801217	+	TX73_RS03750	WP_011156294.1	CDS	17.8225	0.5682	0.510234	1.11361	0.265448	0.37909	BtaA family protein
TX73_RS03755	RPA0728	801773	803179	+	TX73_RS03755	WP_011156295.1	CDS	451.384	0.139462	0.210997	0.660967	0.508634	0.625746	pilus assembly protein TadG-related protein
TX73_RS03760	RPA0729	803190	803768	+	TX73_RS03760	WP_011156296.1	CDS	193.504	-0.0518346	0.207636	-0.249642	0.802864	0.865425	pilus assembly protein
TX73_RS03765	RPA0730	803781	804470	+	TX73_RS03765	WP_011156297.1	CDS	208.163	-0.592652	0.233617	-2.53685	0.0111854	0.0260333	pilus assembly protein
TX73_RS03770	RPA0731	805004	805897	+	TX73_RS03770	WP_011156298.1	CDS	40.2811	-1.17592	0.442086	-2.65993	0.0078157	0.0190131	LysR family transcriptional regulator
TX73_RS03775	RPA0732	806161	806631	+	TX73_RS03775	WP_011156299.1	CDS	25.3993	-1.10144	0.662514	-1.66251	0.0964105	0.166511	formate dehydrogenase subunit gamma
TX73_RS03780	RPA0733	806628	808184	+	TX73_RS03780	WP_011156300.1	CDS	83.5428	-0.717658	0.415369	-1.72776	0.0840312	0.148767	NADH-quinone oxidoreductase subunit NuoF
TX73_RS03785	RPA0734	808197	811043	+	fdhF	WP_011156301.1	CDS	264.696	-0.752716	0.510972	-1.47311	0.140722	0.226592	formate dehydrogenase subunit alpha
TX73_RS03790	RPA0735	811043	811873	+	fdhD	WP_011156302.1	CDS	37.0476	-0.0645029	0.57165	-0.112836	0.91016	0.938582	formate dehydrogenase accessory sulfurtransferase FdhD
TX73_RS03795	RPA0736	811863	812078	+	TX73_RS03795	WP_011156303.1	CDS	26.4911	-0.535981	0.648795	-0.826117	0.408738	0.532315	formate dehydrogenase subunit delta
TX73_RS03800	RPA0737	812142	813791	+	TX73_RS03800	WP_042440770.1	CDS	99.555	-0.397073	1.67741	-0.236718	NA	1	OFA family MFS transporter
TX73_RS03805	RPA0738	814054	815307	+	TX73_RS03805	WP_012494442.1	CDS	121.626	0.542456	1.41516	0.383317	NA	1	PQQ-dependent sugar dehydrogenase
TX73_RS03810	RPA0739	815452	816042	+	TX73_RS03810	WP_011156306.1	CDS	12.0232	0.821702	1.1601	0.7083	0.478759	0.600065	cytochrome c4
TX73_RS03815	RPA0740	816117	817226	+	TX73_RS03815	WP_011156307.1	CDS	33.2518	-0.877409	0.424286	-2.06797	0.0386432	0.0766067	acyl-CoA dehydrogenase
TX73_RS03820	RPA0741	817223	818170	+	TX73_RS03820	WP_011156308.1	CDS	64.5887	-1.65468	1.83743	-0.900537	0.367835	0.490768	MoxR family ATPase
TX73_RS03825	RPA0742	818170	819561	+	TX73_RS03825	WP_011156309.1	CDS	36.3542	-0.492444	0.395456	-1.24525	0.213038	0.318447	VWA domain-containing protein
TX73_RS03830	RPA0743	819739	821265	+	TX73_RS03830	WP_011156310.1	CDS	87.7192	-0.809507	0.745054	-1.08651	0.277254	0.392149	long-chain fatty acid--CoA ligase
TX73_RS03840	RPA0745	821865	824297	-	TX73_RS03840	WP_011156312.1	CDS	33.0485	0.700419	0.617613	1.13407	0.256764	0.369234	MtrB/PioB family decaheme-associated outer membrane protein
TX73_RS03845	RPA0746	824397	825872	-	TX73_RS03845	WP_234803284.1	CDS	5.13839	0.7517	1.12955	0.665488	0.505738	0.623727	DmsE family decaheme c-type cytochrome
TX73_RS03850	RPA0747	826776	827822	-	TX73_RS03850	WP_011156314.1	CDS	792.728	0.484886	0.138305	3.50591	0.000455051	0.00143806	sulfate ABC transporter ATP-binding protein
TX73_RS03855	RPA0748	827812	828726	-	cysW	WP_011156315.1	CDS	1149.06	0.74184	0.220689	3.36148	0.00077527	0.00234813	sulfate ABC transporter permease subunit CysW
TX73_RS03860	RPA0749	828731	829567	-	cysT	WP_011156316.1	CDS	880.84	0.371202	0.271383	1.36782	0.171369	0.265118	sulfate ABC transporter permease subunit CysT
TX73_RS03865	RPA0750	829860	830849	-	TX73_RS03865	WP_011156317.1	CDS	3689.73	0.394492	0.302639	1.30351	0.192402	0.292495	sulfate ABC transporter substrate-binding protein
TX73_RS03870	RPA0751	830974	831714	-	TX73_RS03870	WP_011156318.1	CDS	907.235	1.48439	0.377388	3.93334	8.38e-05	0.0003032	phosphoadenylyl-sulfate reductase
TX73_RS03875	RPA0752	832089	832883	+	TX73_RS03875	WP_041810193.1	CDS	1156.59	0.69278	0.398571	1.73816	0.082183	0.146041	sulfate adenylyltransferase subunit 2
TX73_RS03880	RPA0753	832905	834815	+	cysC	WP_011156320.1	CDS	1320.43	0.287778	0.30715	0.936932	0.348794	0.471095	adenylyl-sulfate kinase
TX73_RS03885	RPA0754	834822	836189	-	TX73_RS03885	WP_042440774.1	CDS	141.77	-1.62519	0.269202	-6.03706	1.57e-09	1.11e-08	PAS domain S-box protein
TX73_RS03890	RPA0755	836321	837298	-	TX73_RS03890	WP_011156322.1	CDS	41.9857	-0.140809	0.344414	-0.408835	0.68266	0.774086	ABC transporter ATP-binding protein
TX73_RS03895	RPA0756	837299	838711	-	TX73_RS03895	WP_011156323.1	CDS	56.2758	-0.301788	0.319434	-0.94476	0.344781	0.46741	Asp-tRNA(Asn)/Glu-tRNA(Gln) amidotransferase GatCAB subunit A
TX73_RS03900	RPA0757	838708	838902	-	TX73_RS03900	WP_011156324.1	CDS	41.9285	0.485656	0.369362	1.31485	0.18856	0.287763	hypothetical protein
TX73_RS03905	RPA0758	838916	839974	-	TX73_RS03905	WP_011156325.1	CDS	27.4825	-0.168788	0.425847	-0.396357	0.691841	0.782038	ATP-binding cassette domain-containing protein
TX73_RS03910	RPA0759	839979	840869	-	TX73_RS03910	WP_085977286.1	CDS	7.46918	-0.429941	0.813774	-0.52833	0.597271	0.703703	ABC transporter permease
TX73_RS03915	RPA0760	840889	841842	-	TX73_RS03915	WP_011156327.1	CDS	6.54896	0.0568772	0.893498	0.0636567	0.949244	0.965561	ABC transporter permease
TX73_RS03920	RPA0761	842040	843701	-	TX73_RS03920	WP_011156328.1	CDS	72.7116	-0.610586	0.285079	-2.14182	0.0322083	0.0658107	ABC transporter substrate-binding protein
TX73_RS03925	RPA0762	843889	845487	+	TX73_RS03925	WP_011156329.1	CDS	58.4885	0.220418	0.35507	0.620774	0.534748	0.649269	ABC transporter substrate-binding protein
TX73_RS03930	RPA0763	845817	846434	+	TX73_RS03930	WP_042440776.1	CDS	139.533	-0.0829767	0.254296	-0.326299	0.744198	0.82526	class I SAM-dependent methyltransferase
TX73_RS03935	RPA0764	846490	846924	-	TX73_RS03935	WP_011156331.1	CDS	117.128	-0.346775	0.261924	-1.32396	0.185518	0.283945	EF-hand domain-containing protein
TX73_RS03940	RPA0765	846945	849308	-	TX73_RS03940	WP_011156332.1	CDS	571.088	0.441573	0.135845	3.25057	0.00115174	0.00339921	TonB-dependent receptor
TX73_RS03945	RPA0766	849705	850409	+	TX73_RS03945	WP_042441379.1	CDS	263.248	0.659916	0.266326	2.47785	0.0132176	0.0301262	Crp/Fnr family transcriptional regulator
TX73_RS03950	RPA0767	850515	851456	+	TX73_RS03950	WP_011156334.1	CDS	131.917	-0.363622	0.262879	-1.38323	0.166595	0.258917	sensor domain-containing diguanylate cyclase
TX73_RS03955	RPA0768	851724	852750	+	TX73_RS03955		CDS (pseudo gene)	26.0488	-7.90144	1.26575	-6.24252	4.31e-10	3.25e-09	IS481 family transposase - frameshifted
TX73_RS25395	RPA0769	853002	853823	+	TX73_RS25395	WP_011156336.1	CDS	166.762	-10.579	1.20794	-8.75788	1.99e-18	3.71e-17	hypothetical protein
TX73_RS03965	RPA0770	853839	855022	-	TX73_RS03965	WP_085977287.1	CDS	34.0259	-2.63464	0.489051	-5.38725	7.15e-08	4.28e-07	IS3 family transposase, programmed frameshift
TX73_RS24985	RPA0772	855021	856412	+	TX73_RS24985	WP_234931789.1	CDS	154.731	-10.4733	1.19979	-8.72929	2.56e-18	4.7e-17	pentapeptide repeat-containing protein
TX73_RS03980	RPA0773	856721	857179	-	TX73_RS03980	WP_011156340.1	CDS	89.0594	-9.67574	1.20856	-8.00598	1.19e-15	1.59e-14	hypothetical protein
TX73_RS03990	RPA0774	857784	858209	+	TX73_RS03990	WP_011156341.1	CDS	71.918	0.609819	0.271382	2.24708	0.0246346	0.0519235	YccF domain-containing protein
TX73_RS04000		858785	859069	+	TX73_RS04000	WP_234931790.1	CDS	66.7369	0.799908	0.445375	1.79603	0.0724893	0.131129	hypothetical protein
TX73_RS04005	RPA0776	859102	860694	-	TX73_RS04005	WP_011156343.1	CDS	200.577	0.116041	0.294496	0.394032	0.693558	0.783417	gamma-glutamyltransferase
TX73_RS04010	RPA0777	860813	863452	-	TX73_RS04010	WP_119846002.1	CDS	326.24	-0.832605	0.195051	-4.26865	1.97e-05	8e-05	EAL domain-containing protein
TX73_RS04015	RPA0778	863776	864177	-	TX73_RS04015	WP_011156345.1	CDS	1544.94	0.407782	0.165178	2.46874	0.0135589	0.0308596	hypothetical protein
TX73_RS04020	RPA0779	864609	864803	+	TX73_RS04020	WP_011156346.1	CDS	105.104	-1.62638	0.340834	-4.77178	1.83e-06	9.02e-06	hypothetical protein
TX73_RS04025	RPA0780	864804	866069	-	TX73_RS04025	WP_011156347.1	CDS	208.602	-1.12643	0.267963	-4.20369	2.63e-05	0.000104732	acyl-CoA dehydrogenase family protein
TX73_RS04030	RPA0781	866150	866494	-	TX73_RS04030	WP_012494475.1	CDS	631.824	0.677332	0.131837	5.13765	2.78e-07	1.54e-06	cytochrome c
TX73_RS04035	RPA0782	866503	866937	-	TX73_RS04035	WP_011156349.1	CDS	1172.06	0.825035	0.134823	6.11941	9.39e-10	6.82e-09	hypothetical protein
TX73_RS04040	RPA0783	867126	868943	-	TX73_RS04040	WP_011156350.1	CDS	479.078	-0.206018	0.180013	-1.14446	0.252434	0.364224	EAL domain-containing protein
TX73_RS04045	RPA0784	869122	869964	+	TX73_RS04045	WP_011156351.1	CDS	128.595	0.890128	0.287631	3.09468	0.00197023	0.00554194	glucose 1-dehydrogenase
TX73_RS04050	RPA0785	870091	871470	-	TX73_RS04050	WP_011156352.1	CDS	298.68	0.216645	0.425276	0.509422	0.610456	0.716386	cytochrome P450
TX73_RS04055	RPA0786	871591	872895	-	TX73_RS04055	WP_234803238.1	CDS	186.845	1.12952	0.276842	4.08	4.5e-05	0.000171518	adenylate/guanylate cyclase domain-containing protein
TX73_RS04060	RPA0787	873042	874016	+	htpX	WP_011156354.1	CDS	3327.46	1.56608	0.310449	5.04458	4.55e-07	2.44e-06	zinc metalloprotease HtpX
TX73_RS04065	RPA0788	874269	875684	+	TX73_RS04065	WP_011156355.1	CDS	24.3188	0.224834	0.474152	0.474181	0.635371	0.737037	MFS transporter
TX73_RS04070	RPA0789	875681	876868	-	TX73_RS04070	WP_011156356.1	CDS	214.159	0.690432	0.198109	3.48511	0.000491939	0.00154637	aminotransferase class V-fold PLP-dependent enzyme
TX73_RS04075	RPA0790	876924	877778	-	TX73_RS04075	WP_011156357.1	CDS	60.0002	0.72825	0.331129	2.19929	0.0278572	0.0580186	LssY C-terminal domain-containing protein
TX73_RS04080	RPA0791	877812	878543	-	TX73_RS04080	WP_042440785.1	CDS	197.359	0.115464	0.287522	0.401584	0.68799	0.778615	thermonuclease family protein
TX73_RS04085	RPA0792	878657	880396	-	TX73_RS04085	WP_011156359.1	CDS	523.222	-0.455204	0.166146	-2.73978	0.006148	0.0153911	hypothetical protein
TX73_RS04090	RPA0793	880850	881716	+	TX73_RS04090	WP_011156360.1	CDS	65.5862	-1.0753	0.292437	-3.67703	0.000235961	0.000791105	caspase family protein
TX73_RS04095	RPA0794	881807	882565	-	TX73_RS04095	WP_011156361.1	CDS	4901.64	0.823934	0.157404	5.23452	1.65e-07	9.43e-07	carbonic anhydrase
TX73_RS04100	RPA0795	882652	883278	-	TX73_RS04100	WP_041809462.1	CDS	881.918	0.860161	0.158696	5.42018	5.95e-08	3.6e-07	helix-turn-helix transcriptional regulator
TX73_RS04105		883614	883958	+	TX73_RS04105	WP_042440787.1	CDS	25.9459	0.225854	0.437411	0.516344	0.605614	0.711232	DUF952 domain-containing protein
TX73_RS04110	RPA0797	883955	885049	+	TX73_RS04110	WP_011156364.1	CDS	121.853	-1.15845	0.266939	-4.33975	1.43e-05	5.92e-05	quinone-dependent dihydroorotate dehydrogenase
TX73_RS04115	RPA0798	885190	885924	-	TX73_RS04115	WP_011156365.1	CDS	1666.91	0.44288	0.125329	3.53374	0.000409719	0.00130438	MBL fold metallo-hydrolase
TX73_RS04120	RPA0799	886068	886733	-	TX73_RS04120	WP_011156366.1	CDS	43.0884	1.46057	0.359701	4.06051	4.9e-05	0.000184261	carbonic anhydrase
TX73_RS04125	RPA0800	886913	888235	-	TX73_RS04125	WP_011156367.1	CDS	123.371	0.860647	0.245757	3.50203	0.000461728	0.00145721	MATE family efflux transporter
TX73_RS04130	RPA0801	888254	888556	-	TX73_RS04130	WP_012494490.1	CDS	548.054	1.91022	0.13716	13.9269	4.35e-44	5.56e-42	DUF6460 domain-containing protein
TX73_RS04135	RPA0802	888628	890493	-	TX73_RS04135	WP_011156369.1	CDS	236.875	0.495502	0.33068	1.49843	0.13402	0.218175	ATP-dependent DNA ligase
TX73_RS04140	RPA0803	890490	891536	-	TX73_RS04140	WP_011156370.1	CDS	100.957	0.893537	0.343989	2.59757	0.00938854	0.0223007	ligase-associated DNA damage response exonuclease
TX73_RS04150	RPA0805	892683	894032	-	TX73_RS04150	WP_011156372.1	CDS	19992.2	0.265599	0.2258	1.17625	0.239493	0.349926	outer membrane beta-barrel protein
TX73_RS04155	RPA0806	894427	895596	+	TX73_RS04155	WP_085977326.1	CDS	373.293	-0.379697	0.877819	-0.432546	0.665345	0.76044	ABC transporter substrate-binding protein
TX73_RS04160	RPA0807	895772	898489	+	TX73_RS04160	WP_011156374.1	CDS	222.204	-0.398835	0.171959	-2.31937	0.0203751	0.0439434	ligase-associated DNA damage response DEXH box helicase
TX73_RS04165	RPA0808	898626	899276	+	pdeM	WP_042441382.1	CDS	79.8608	-0.851088	0.271867	-3.13053	0.00174489	0.00497609	ligase-associated DNA damage response endonuclease PdeM
TX73_RS04170	RPA0809	899416	900279	-	TX73_RS04170	WP_011156376.1	CDS	90.5117	0.83213	0.348095	2.39053	0.0168243	0.0371311	LysR substrate-binding domain-containing protein
TX73_RS04180	RPA0811	901423	902730	+	TX73_RS04180	WP_042440789.1	CDS	95.2593	-1.18172	0.265373	-4.45304	8.47e-06	3.7e-05	divalent metal cation transporter
TX73_RS04185	RPA0812	902897	903697	-	TX73_RS04185	WP_011156379.1	CDS	62.158	-0.276501	0.293135	-0.943258	0.345549	0.468031	TIGR02186 family protein
TX73_RS04190	RPA0813	903694	904617	-	TX73_RS04190	WP_041810195.1	CDS	36.8769	-1.68984	0.479095	-3.52716	0.00042004	0.00133365	sulfite exporter TauE/SafE family protein
TX73_RS04195	RPA0814	904892	908233	-	TX73_RS04195	WP_042441383.1	CDS	838.934	-0.0732248	0.146315	-0.500459	0.616752	0.722699	SEL1-like repeat protein
TX73_RS04200		908487	909044	-	TX73_RS04200	WP_042441384.1	CDS	85.5486	0.568669	0.326504	1.74169	0.0815625	0.145157	TetR/AcrR family transcriptional regulator
TX73_RS04205		909377	909763	+	TX73_RS04205	WP_012494502.1	CDS	143.579	-0.365663	0.208759	-1.75161	0.0798415	0.142469	nuclear transport factor 2 family protein
TX73_RS04210	RPA0816	909857	911647	+	TX73_RS04210	WP_011156383.1	CDS	1071.31	0.59678	0.12818	4.65581	3.23e-06	1.51e-05	acyl-CoA dehydrogenase C-terminal domain-containing protein
TX73_RS04215	RPA0817	911818	913026	+	TX73_RS04215	WP_011156384.1	CDS	999.543	0.762514	0.129085	5.90707	3.48e-09	2.39e-08	acetyl-CoA C-acetyltransferase
TX73_RS04220	RPA0818	913151	915367	+	TX73_RS04220	WP_011156385.1	CDS	3634.34	0.356848	0.113671	3.1393	0.00169353	0.0048413	3-hydroxyacyl-CoA dehydrogenase NAD-binding domain-containing protein
TX73_RS04225	RPA0819	915791	917596	+	TX73_RS04225	WP_011156386.1	CDS	3631.36	-15.0249	1.2094	-12.4234	1.95e-35	1.49e-33	SIR2 family protein
TX73_RS04230	RPA0820	917708	918319	-	gstA	WP_011156387.1	CDS	413.439	-0.0835202	0.242582	-0.344297	0.730623	0.814595	glutathione transferase GstA
TX73_RS04235	RPA0821	918441	918932	+	TX73_RS04235	WP_012494506.1	CDS	186.973	0.566404	0.194831	2.90715	0.00364736	0.00964613	MarR family winged helix-turn-helix transcriptional regulator
TX73_RS04240	RPA0822	919026	920396	+	TX73_RS04240	WP_042440790.1	CDS	1097.38	-0.165363	0.130832	-1.26393	0.206255	0.309971	glutamate--cysteine ligase
TX73_RS04245	RPA0823	920542	921093	+	TX73_RS04245	WP_011156390.1	CDS	87.1476	0.48995	0.253078	1.93596	0.0528722	0.10036	PAN domain-containing protein
TX73_RS04250	RPA0824	921127	921897	-	lepB	WP_011156576.1	CDS	596.208	1.45579	0.197674	7.36459	1.78e-13	1.95e-12	signal peptidase I
TX73_RS04255	RPA0825	921894	923321	-	tldD	WP_011156577.1	CDS	1565.86	1.25198	0.185473	6.75019	1.48e-11	1.32e-10	metalloprotease TldD
TX73_RS04260	RPA0826	923443	923664	+	TX73_RS04260	WP_011156578.1	CDS	225.82	2.59661	1.34286	1.93364	0.0531576	0.10082	DUF433 domain-containing protein
TX73_RS04265	RPA0827	923664	923993	+	TX73_RS04265	WP_011156579.1	CDS	205.068	0.0417317	0.230504	0.181046	0.856332	0.906502	DUF5615 family PIN-like protein
TX73_RS04270	RPA0828	924075	924545	+	TX73_RS04270	WP_011156580.1	CDS	880.354	-2.50893	0.237834	-10.5491	5.13e-26	1.85e-24	MarR family transcriptional regulator
TX73_RS04275	RPA0829	924660	925085	+	TX73_RS04275	WP_011156581.1	CDS	263.141	-2.61068	0.266508	-9.79586	1.17e-22	3.1e-21	organic hydroperoxide resistance protein
TX73_RS04280	RPA0830	925367	925915	-	TX73_RS04280	WP_042440791.1	CDS	102.641	-0.299347	0.258625	-1.15746	0.247086	0.358146	invasion associated locus B family protein
TX73_RS04285	RPA0831	926324	927181	+	coxB	WP_011156583.1	CDS	164.769	0.535256	0.583928	0.916649	0.359327	0.482431	cytochrome c oxidase subunit II
TX73_RS04290	RPA0832	927249	928874	+	ctaD	WP_011156584.1	CDS	139.724	0.648449	0.736129	0.88089	0.378377	0.502419	cytochrome c oxidase subunit I
TX73_RS04295	RPA0833	928947	929885	+	TX73_RS04295	WP_042440794.1	CDS	25.0946	0.852791	0.827906	1.03006	0.302983	0.421482	heme o synthase
TX73_RS04300	RPA0834	929897	930064	+	TX73_RS04300	WP_012494516.1	CDS	5.82363	0.60243	1.12393	0.536005	0.591955	0.69953	hypothetical protein
TX73_RS04305	RPA0835	930079	930705	+	TX73_RS04305	WP_042440795.1	CDS	33.6281	0.0516267	0.581391	0.0887986	0.929242	0.952171	cytochrome c oxidase assembly protein
TX73_RS04310	RPA0836	930777	931631	+	TX73_RS04310	WP_011156588.1	CDS	90.4495	0.0356186	0.394146	0.090369	0.927994	0.951098	cytochrome c oxidase subunit 3
TX73_RS04315	RPA0837	931794	932189	+	TX73_RS04315	WP_011156589.1	CDS	5.36509	-0.49968	1.60869	-0.310613	0.756095	0.83411	DUF983 domain-containing protein
TX73_RS04320	RPA0838	932186	932989	+	TX73_RS04320	WP_011156590.1	CDS	8.54659	0.179059	0.75042	0.238612	0.811406	0.872009	SURF1 family protein
TX73_RS04325	RPA0839	933136	934554	+	thrC	WP_012494520.1	CDS	747.62	-0.50818	0.125609	-4.04571	5.22e-05	0.000195213	threonine synthase
TX73_RS04330	RPA0840	934551	935840	+	TX73_RS04330	WP_011156592.1	CDS	817.128	-0.131475	0.144371	-0.910676	0.362466	0.485407	insulinase family protein
TX73_RS04335	RPA0841	935902	936489	+	TX73_RS04335	WP_012494521.1	CDS	320.861	0.136697	0.208299	0.656256	0.511659	0.628815	GNAT family N-acetyltransferase
TX73_RS04340	RPA0842	936587	937240	+	TX73_RS04340	WP_011156594.1	CDS	222.949	-0.442354	0.192272	-2.30066	0.0214106	0.0457805	hypothetical protein
TX73_RS04345	RPA0843	937373	937864	-	TX73_RS04345	WP_011156595.1	CDS	3338.89	0.256571	0.170103	1.50832	0.131471	0.214461	ATP synthase subunit b 1
TX73_RS04350	RPA0844	937870	938427	-	TX73_RS04350	WP_011156596.1	CDS	7679.91	0.227435	0.167377	1.35882	0.174203	0.268975	F0F1 ATP synthase subunit B
TX73_RS04355	RPA0845	938485	938712	-	TX73_RS04355	WP_009796340.1	CDS	4655.5	-0.00997907	0.172932	-0.0577051	0.953984	0.968925	F0F1 ATP synthase subunit C
TX73_RS04360	RPA0846	938761	939507	-	TX73_RS04360	WP_011156597.1	CDS	3228.61	-0.311818	0.188331	-1.65569	0.0977853	0.16864	F0F1 ATP synthase subunit A
TX73_RS04365	RPA0847	939577	939963	-	TX73_RS04365	WP_011156598.1	CDS	4294.99	-0.345363	0.145729	-2.3699	0.017793	0.0389423	AtpZ/AtpI family protein
TX73_RS04370	RPA0848	940266	940889	+	TX73_RS04370	WP_011156599.1	CDS	201.122	-0.445835	0.190254	-2.34337	0.0191103	0.0415373	2-hydroxychromene-2-carboxylate isomerase
TX73_RS04375	RPA0849	940935	941519	+	TX73_RS04375	WP_011156600.1	CDS	820.522	1.05523	0.219704	4.80295	1.56e-06	7.82e-06	hypothetical protein
TX73_RS04380	RPA0850	941543	942016	+	TX73_RS04380	WP_011156601.1	CDS	285.399	1.05148	0.240931	4.36424	1.28e-05	5.34e-05	secondary thiamine-phosphate synthase enzyme YjbQ
TX73_RS04385	RPA0851	942213	943877	-	TX73_RS04385	WP_011156602.1	CDS	2704.81	-0.493781	0.292279	-1.68942	0.0911395	0.158456	MHS family MFS transporter
TX73_RS04390	RPA0852	944214	944891	+	TX73_RS04390	WP_011156603.1	CDS	4224.05	0.824363	0.101334	8.1351	4.12e-16	5.82e-15	response regulator transcription factor
TX73_RS04395	RPA0853	945053	948562	-	TX73_RS04395	WP_011156604.1	CDS	732.463	0.3037	0.173492	1.75051	0.0800299	0.142751	hybrid sensor histidine kinase/response regulator
TX73_RS04400	RPA0854	948749	949978	-	hemA	WP_011156605.1	CDS	16246.2	0.932464	0.165643	5.62937	1.81e-08	1.15e-07	5-aminolevulinate synthase
TX73_RS04405	RPA0855	950199	951263	-	TX73_RS04405	WP_011156606.1	CDS	338.339	-0.0536294	0.185548	-0.289032	0.772557	0.845419	MBL fold metallo-hydrolase
TX73_RS04410	RPA0856	951429	953567	-	TX73_RS04410	WP_011156391.1	CDS	596.341	1.13024	0.169702	6.66015	2.74e-11	2.36e-10	methyl-accepting chemotaxis protein
TX73_RS04415	RPA0857	953782	954486	-	TX73_RS04415	WP_042440801.1	CDS	80754	-0.29369	0.0943012	-3.11438	0.00184329	0.00523149	porin family protein
TX73_RS26030		954847	955053	+	TX73_RS26030	WP_234803240.1	CDS	85.0294	0.394867	0.296402	1.3322	0.182795	0.280321	hypothetical protein
TX73_RS04420	RPA0858	955056	955805	+	TX73_RS04420	WP_011156393.1	CDS	210.329	0.428451	0.177003	2.42059	0.0154952	0.03465	ABC transporter ATP-binding protein
TX73_RS04425	RPA0859	955813	956682	+	TX73_RS04425	WP_041810197.1	CDS	106.447	-0.0790759	0.254915	-0.310205	0.756405	0.83411	metal ABC transporter permease
TX73_RS04430	RPA0860	956688	957605	+	TX73_RS04430	WP_011156395.1	CDS	173.023	-0.506273	0.215349	-2.35094	0.0187261	0.0407958	metal ABC transporter substrate-binding protein
TX73_RS04435	RPA0861	957752	958801	+	TX73_RS04435	WP_012494533.1	CDS	1436.13	0.893954	0.147754	6.05027	1.45e-09	1.03e-08	GTP-binding protein
TX73_RS04440	RPA0862	958798	959817	+	TX73_RS04440	WP_011156397.1	CDS	601.883	1.25003	0.176825	7.06927	1.56e-12	1.55e-11	hypothetical protein
TX73_RS04445	RPA0863	959852	960574	+	TX73_RS04445	WP_011156398.1	CDS	299.206	0.701915	0.192629	3.64386	0.000268577	0.000886023	MgtC/SapB family protein
TX73_RS04450	RPA0864	960635	961033	+	TX73_RS04450	WP_011156399.1	CDS	51.5852	-1.36748	0.360057	-3.79796	0.00014589	0.000507452	hypothetical protein
TX73_RS04455	RPA0865	961340	962770	-	TX73_RS04455	WP_011156400.1	CDS	4786.11	0.916972	0.180343	5.08461	3.68e-07	2e-06	homospermidine synthase
TX73_RS04460	RPA0866	962880	963284	-	rnk	WP_011156401.1	CDS	348.562	0.901396	0.176624	5.10348	3.33e-07	1.82e-06	nucleoside diphosphate kinase regulator
TX73_RS04465	RPA0867	963579	963965	-	TX73_RS04465	WP_011156402.1	CDS	288.216	0.484089	0.290209	1.66807	0.0953021	0.164898	RidA family protein
TX73_RS04470	RPA0869	964232	964819	-	TX73_RS04470	WP_011156404.1	CDS	37.2046	1.4289	0.442381	3.23003	0.00123778	0.00362827	N-acetyltransferase
TX73_RS04475	RPA0870	964962	966104	-	TX73_RS04475	WP_011156405.1	CDS	685.425	0.771676	0.168669	4.57509	4.76e-06	2.17e-05	type III PLP-dependent enzyme
TX73_RS04480	RPA0871	966769	967029	-	TX73_RS04480	WP_011156406.1	CDS	178.378	0.302451	0.220058	1.37441	0.169314	0.26211	hypothetical protein
TX73_RS04485	RPA0872	967238	969328	+	TX73_RS04485	WP_011156407.1	CDS	1073.13	0.566218	0.165754	3.416	0.000635476	0.00195601	M3 family metallopeptidase
TX73_RS04490	RPA0873	969333	969986	+	TX73_RS04490	WP_011156408.1	CDS	414.112	0.262131	0.190577	1.37545	0.168991	0.261695	DUF1007 family protein
TX73_RS04495	RPA0874	970307	971296	+	TX73_RS04495	WP_234803239.1	CDS	372.763	0.520229	0.241431	2.15478	0.0311794	0.0639528	nickel transporter
TX73_RS04500	RPA0875	971472	972509	+	hemH	WP_011156410.1	CDS	1183.82	0.153936	0.178192	0.863878	0.387655	0.512471	ferrochelatase
TX73_RS04505	RPA0876	972666	973661	+	TX73_RS04505	WP_011156411.1	CDS	329.737	0.371316	0.153859	2.41335	0.0158065	0.0351946	SPFH/Band 7/PHB domain protein
TX73_RS04510	RPA0877	973678	974127	+	TX73_RS04510	WP_011156412.1	CDS	33.9325	0.131081	0.386096	0.339505	0.73423	0.817653	NfeD family protein
TX73_RS04515	RPA0878	974231	975091	-	TX73_RS04515	WP_012494546.1	CDS	60.1181	0.587391	0.298823	1.96568	0.0493356	0.0947915	AraC family transcriptional regulator
TX73_RS04520	RPA0879	975442	976455	-	TX73_RS04520	WP_011156414.1	CDS	1008.02	0.127833	0.115443	1.10732	0.268156	0.382391	KpsF/GutQ family sugar-phosphate isomerase
TX73_RS04525	RPA0880	976660	978375	+	TX73_RS04525	WP_011156415.1	CDS	341.834	-0.0566169	0.148666	-0.380832	0.703328	0.791808	outer membrane beta-barrel protein
TX73_RS04530	RPA0881	978487	979503	+	TX73_RS04530	WP_011156416.1	CDS	26.4831	-0.136424	0.454051	-0.300459	0.763827	0.838774	Na+-dependent transporter
TX73_RS04535	RPA0882	979493	980329	-	TX73_RS04535	WP_234803237.1	CDS	27.4187	-1.80334	0.508019	-3.54975	0.000385594	0.00123338	ABC transporter permease
TX73_RS04540	RPA0883	980454	981248	-	TX73_RS04540	WP_011156418.1	CDS	30.971	-0.694647	0.447122	-1.5536	0.12028	0.199442	ABC transporter ATP-binding protein
TX73_RS04545	RPA0884	981450	982448	-	TX73_RS04545	WP_011156419.1	CDS	145.005	-0.903048	0.244978	-3.68623	0.000227599	0.000767963	ABC transporter substrate-binding protein
TX73_RS04550	RPA0885	982576	982848	-	TX73_RS04550	WP_011156420.1	CDS	36.48	-0.239515	0.367775	-0.651255	0.514882	0.631627	hypothetical protein
TX73_RS04555	RPA0886	983016	984524	+	TX73_RS04555	WP_011156421.1	CDS	585.765	-1.78461	0.17965	-9.9338	2.97e-23	8.46e-22	diguanylate cyclase
TX73_RS04560	RPA0887	984555	985430	-	galU	WP_011156422.1	CDS	1303.83	0.148999	0.16721	0.891094	0.372879	0.496263	UTP--glucose-1-phosphate uridylyltransferase GalU
TX73_RS04565	RPA0888	985554	986498	-	TX73_RS04565	WP_012494554.1	CDS	156.205	-0.635508	0.217347	-2.92393	0.00345639	0.00918213	alpha/beta hydrolase
TX73_RS04570	RPA0889	986719	987195	+	TX73_RS04570	WP_011156424.1	CDS	14994.5	1.89742	0.262527	7.22751	4.92e-13	5.16e-12	Hsp20 family protein
TX73_RS04575	RPA0890	987337	988113	-	TX73_RS04575	WP_011156425.1	CDS	88.4455	0.806804	0.457166	1.7648	0.0775982	0.138885	hypothetical protein
TX73_RS04580	RPA0891	988573	993300	+	gltB	WP_011156426.1	CDS	9433.24	0.0762968	0.137191	0.556136	0.578118	0.686434	glutamate synthase large subunit
TX73_RS04585	RPA0892	993473	994927	+	TX73_RS04585	WP_011156427.1	CDS	1670.52	-0.157138	0.172801	-0.909358	0.363161	0.4862	glutamate synthase subunit beta
TX73_RS04590	RPA0893	995274	995675	+	TX73_RS04590	WP_011156428.1	CDS	28.2282	-1.85199	0.459137	-4.03362	5.49e-05	0.000204091	endonuclease domain-containing protein
TX73_RS04595	RPA0894	995769	996728	-	TX73_RS04595	WP_011156429.1	CDS	27.2153	-0.0216164	0.437571	-0.0494009	0.9606	0.972148	IS110 family transposase
TX73_RS04600	RPA0895	997027	997803	-	TX73_RS04600	WP_011156430.1	CDS	49.3488	-0.601717	0.540405	-1.11345	0.265513	0.37909	SDR family oxidoreductase
TX73_RS04605	RPA0896	997944	998678	+	TX73_RS04605	WP_011156431.1	CDS	47.7878	-0.511302	0.661995	-0.772365	0.439898	0.563899	SDR family oxidoreductase
TX73_RS04610	RPA0897	998750	1000444	-	TX73_RS04610	WP_011156432.1	CDS	439.535	0.460343	0.174753	2.63425	0.00843237	0.020309	DUF459 domain-containing protein
TX73_RS04615	RPA0898	1000591	1001508	-	dapA	WP_011156433.1	CDS	33.3936	0.67174	0.575041	1.16816	0.242742	0.353255	4-hydroxy-tetrahydrodipicolinate synthase
TX73_RS04625	RPA0899	1002043	1003428	-	TX73_RS04625	WP_042440809.1	CDS	198.819	0.561645	0.232078	2.42007	0.0155175	0.0346672	lytic murein transglycosylase
TX73_RS04630	RPA0900	1003627	1004259	+	TX73_RS04630	WP_011156435.1	CDS	44.5633	0.791615	0.365377	2.16657	0.0302677	0.0622988	LysE family translocator
TX73_RS04635	RPA0901	1004276	1005043	-	TX73_RS04635	WP_011156436.1	CDS	320.218	-0.551254	0.192534	-2.86315	0.00419451	0.0109464	sulfite exporter TauE/SafE family protein
TX73_RS04640	RPA0902	1005076	1005507	-	TX73_RS04640	WP_011156437.1	CDS	34.2672	0.919705	0.575904	1.59698	0.110271	0.185639	VOC family protein
TX73_RS04645	RPA0903	1005570	1006154	+	TX73_RS04645	WP_012494568.1	CDS	7.90665	0.975122	0.793234	1.2293	0.218959	0.325449	TetR/AcrR family transcriptional regulator
TX73_RS04650	RPA0904	1006170	1006952	-	hisN	WP_012494569.1	CDS	494.231	0.0504112	0.156262	0.322606	0.746993	0.827197	histidinol-phosphatase
TX73_RS04655	RPA0905	1007654	1007827	-	TX73_RS04655	WP_011156440.1	CDS	282.302	-1.45437	0.306784	-4.7407	2.13e-06	1.04e-05	Flp family type IVb pilin
TX73_RS04660	RPA0906	1007978	1008865	-	TX73_RS04660	WP_011156441.1	CDS	783.85	0.433374	0.12785	3.38972	0.000699635	0.00213544	N-formylglutamate amidohydrolase
TX73_RS04665	RPA0907	1009176	1009535	+	TX73_RS04665	WP_011156442.1	CDS	819.499	-0.262232	0.152946	-1.71454	0.0864301	0.152161	response regulator
TX73_RS25845		1010194	1010343	-	TX73_RS25845	WP_012494571.1	CDS	106.292	0.985822	0.277351	3.55442	0.000378811	0.00121415	hypothetical protein
TX73_RS04675	RPA0909	1010498	1011097	-	wrbA	WP_011156444.1	CDS	16.9163	0.0364858	0.562192	0.0648992	0.948254	0.965176	NAD(P)H:quinone oxidoreductase
TX73_RS04680	RPA0910	1011260	1011958	-	TX73_RS04680	WP_011156445.1	CDS	8.88269	-0.0978474	0.794419	-0.123169	0.901974	0.933933	pirin family protein
TX73_RS04685	RPA0911	1012091	1013014	+	TX73_RS04685	WP_011156446.1	CDS	10.3003	-0.0566151	0.718034	-0.0788475	0.937154	0.956552	LysR family transcriptional regulator
TX73_RS04690	RPA0912	1013029	1013862	-	TX73_RS04690	WP_011156447.1	CDS	182.386	0.878727	0.236425	3.71673	0.000201821	0.000688345	protein involved in C cytochrome biogenesis
TX73_RS04695	RPA0913	1013997	1014650	+	TX73_RS04695	WP_011156448.1	CDS	3727.83	1.41011	0.161594	8.72628	2.63e-18	4.81e-17	YqgE/AlgH family protein
TX73_RS04700	RPA0914	1014871	1017750	-	TX73_RS04700	WP_011156449.1	CDS	1624.19	0.387951	0.162274	2.39071	0.0168158	0.0371297	EAL domain-containing protein
TX73_RS04705	RPA0915	1017873	1018871	-	TX73_RS04705	WP_011156450.1	CDS	538.436	-0.0108846	0.172389	-0.0631396	0.949655	0.965772	NAD(P)H-quinone oxidoreductase
TX73_RS04710	RPA0916	1018985	1019176	+	TX73_RS04710	WP_011156451.1	CDS	154.094	0.653456	0.213967	3.054	0.00225809	0.00625849	DUF1192 domain-containing protein
TX73_RS04715	RPA0917	1019597	1020106	+	TX73_RS04715	WP_011156452.1	CDS	829.312	0.89073	0.14618	6.09337	1.11e-09	7.93e-09	DUF1465 family protein
TX73_RS04720	RPA0918	1020328	1020555	-	rpmE	WP_011156453.1	CDS	298.674	-0.985277	0.191392	-5.14794	2.63e-07	1.46e-06	50S ribosomal protein L31
TX73_RS04725	RPA0919	1020753	1022657	+	TX73_RS04725	WP_011156454.1	CDS	427.647	0.16877	0.173378	0.973421	0.330344	0.451327	ABC transporter transmembrane domain-containing protein
TX73_RS04730	RPA0920	1022801	1023247	-	TX73_RS04730	WP_011156455.1	CDS	33.9319	-1.54304	0.443058	-3.48271	0.000496357	0.00155819	GNAT family N-acetyltransferase
TX73_RS04740	RPA0922	1024419	1025438	-	TX73_RS04740	WP_011156457.1	CDS	368.043	0.446014	0.175228	2.54534	0.0109171	0.0255091	hypothetical protein
TX73_RS04745	RPA0923	1025621	1026445	+	TX73_RS04745	WP_042441385.1	CDS	228.004	0.156127	0.182738	0.854381	0.392894	0.517807	DUF1295 domain-containing protein
TX73_RS04750	RPA0924	1026442	1027467	+	TX73_RS04750	WP_011156459.1	CDS	117.227	0.0779805	0.286424	0.272255	0.785426	0.853865	cyclopropane-fatty-acyl-phospholipid synthase family protein
TX73_RS04755	RPA0925	1027750	1027944	+	TX73_RS04755	WP_011156460.1	CDS	4961.08	2.19621	0.143112	15.3461	3.76e-53	7.74e-51	hypothetical protein
TX73_RS04760	RPA0926	1028028	1028222	+	TX73_RS04760	WP_011156461.1	CDS	3443.69	2.19646	0.136546	16.0859	3.21e-58	7.99e-56	hypothetical protein
TX73_RS04765	RPA0927	1028320	1028529	-	TX73_RS04765	WP_011156462.1	CDS	29.7304	-0.116585	0.40791	-0.28581	0.775024	0.846559	helix-turn-helix transcriptional regulator
TX73_RS04770	RPA0928	1028533	1029108	-	TX73_RS04770	WP_011156463.1	CDS	44.3433	0.0693958	0.360664	0.192411	0.84742	0.900579	DUF2975 domain-containing protein
TX73_RS04775	RPA0929	1029103	1029765	+	TX73_RS04775	WP_234803365.1	CDS	9.56375	-1.16351	0.78423	-1.48363	0.137908	0.223396	hypothetical protein
TX73_RS04780	RPA0930	1029992	1030594	-	TX73_RS04780	WP_011156465.1	CDS	211.817	0.174001	0.206654	0.841994	0.399792	0.523925	UbiX family flavin prenyltransferase
TX73_RS04785	RPA0931	1030591	1032129	-	TX73_RS04785	WP_011156466.1	CDS	1330.18	-0.237109	1.18755	-0.199662	0.841745	0.896799	UbiD family decarboxylase
TX73_RS04790	RPA0932	1032245	1032790	+	TX73_RS04790	WP_011156467.1	CDS	1175.85	0.808831	0.177444	4.55824	5.16e-06	2.33e-05	SCP2 sterol-binding domain-containing protein
TX73_RS04795	RPA0933	1032794	1033771	+	TX73_RS04795	WP_011156468.1	CDS	2646.66	0.770613	0.136367	5.65104	1.59e-08	1.02e-07	U32 family peptidase
TX73_RS04800	RPA0934	1033840	1034760	+	TX73_RS04800	WP_011156469.1	CDS	1330.64	-0.178608	0.142167	-1.25632	0.209	0.313301	U32 family peptidase
TX73_RS04805	RPA0935	1035248	1036549	-	TX73_RS04805	WP_011156470.1	CDS	246.894	1.25009	0.177288	7.05116	1.77e-12	1.75e-11	alpha/beta fold hydrolase
TX73_RS04810	RPA0936	1036745	1037203	+	TX73_RS04810	WP_234803364.1	CDS	58.5054	1.0495	0.305617	3.43402	0.00059469	0.00183884	TetR/AcrR family transcriptional regulator C-terminal ligand-binding domain-containing protein
TX73_RS04815	RPA0937	1037232	1038020	-	TX73_RS04815	WP_011156472.1	CDS	200.029	-0.568428	0.193065	-2.94424	0.00323751	0.00867367	inositol monophosphatase
TX73_RS04820	RPA0938	1038125	1039216	-	TX73_RS04820	WP_011156473.1	CDS	204.238	0.066775	0.230004	0.290321	0.771571	0.844536	sel1 repeat family protein
TX73_RS04825	RPA0939	1039233	1039892	-	TX73_RS04825	WP_011156474.1	CDS	240.623	0.361854	0.183642	1.97044	0.0487885	0.0939448	thiamine phosphate synthase
TX73_RS04830	RPA0940	1039898	1040932	-	TX73_RS04830	WP_011156475.1	CDS	1420.68	0.123205	0.135279	0.910745	0.36243	0.485407	fructose-bisphosphate aldolase class I
TX73_RS04835	RPA0941	1040987	1041310	-	TX73_RS04835	WP_011156476.1	CDS	182.685	0.1943	0.230218	0.843979	0.398681	0.522958	type II toxin-antitoxin system PemK/MazF family toxin
TX73_RS04840	RPA0942	1041307	1041591	-	TX73_RS04840	WP_011156477.1	CDS	176.016	0.451585	0.18838	2.3972	0.0165209	0.0365809	antitoxin MazE family protein
TX73_RS04845	RPA0943	1041690	1042886	-	TX73_RS04845	WP_011156478.1	CDS	1528.42	0.550887	0.232452	2.3699	0.017793	0.0389423	phosphoglycerate kinase
TX73_RS04850	RPA0944	1043108	1044115	-	gap	WP_011156479.1	CDS	2976.45	0.221799	0.33168	0.668715	0.503677	0.622074	type I glyceraldehyde-3-phosphate dehydrogenase
TX73_RS04855	RPA0945	1044331	1046316	-	tkt	WP_011156480.1	CDS	1083.09	1.74154	0.19474	8.94292	3.79e-19	7.38e-18	transketolase
TX73_RS04860	RPA0946	1046644	1046988	+	TX73_RS04860	WP_012494595.1	CDS	149.901	0.872583	0.211883	4.11822	3.82e-05	0.000148154	DUF4164 domain-containing protein
TX73_RS04865	RPA0947	1046985	1047395	+	TX73_RS04865	WP_011156482.1	CDS	190.716	0.51	0.191888	2.6578	0.00786525	0.0190846	cell division protein ZapA
TX73_RS04870	RPA0948	1047902	1049140	-	TX73_RS04870	WP_011156483.1	CDS	44.899	-0.316477	1.00899	-0.313658	0.753781	0.832628	methyltransferase
TX73_RS04875	RPA0949	1049187	1050611	-	TX73_RS04875	WP_011156484.1	CDS	43.5332	0.255157	0.359113	0.710519	0.477383	0.598815	MATE family efflux transporter
TX73_RS04880	RPA0950	1050674	1051414	-	TX73_RS04880	WP_011156485.1	CDS	24.6531	0.253862	0.479317	0.529633	0.596367	0.702813	TlyA family RNA methyltransferase
TX73_RS04885	RPA0951	1051417	1051980	-	TX73_RS04885	WP_011156486.1	CDS	35.6605	0.20351	0.415377	0.489942	0.624175	0.728871	nucleoside 2-deoxyribosyltransferase
TX73_RS04890	RPA0952	1052203	1054128	-	dxs	WP_011156487.1	CDS	3652.89	0.0429814	0.112432	0.382287	0.702248	0.791002	1-deoxy-D-xylulose-5-phosphate synthase
TX73_RS04895	RPA0953	1054542	1054793	-	TX73_RS04895	WP_011156488.1	CDS	150.679	-0.23305	0.205623	-1.13338	0.257053	0.369426	exodeoxyribonuclease VII small subunit
TX73_RS04900	RPA0954	1054877	1055806	-	TX73_RS04900	WP_011156489.1	CDS	1178.17	1.09984	0.158372	6.94468	3.79e-12	3.62e-11	histone deacetylase family protein
TX73_RS04905	RPA0955	1055912	1057594	-	TX73_RS04905	WP_042441386.1	CDS	262.001	0.34375	0.213658	1.60888	0.107643	0.181864	bifunctional metallophosphatase/5'-nucleotidase
TX73_RS04910	RPA0956	1057814	1058290	+	TX73_RS04910	WP_011156491.1	CDS	610.966	0.744021	0.147068	5.05902	4.21e-07	2.27e-06	hypothetical protein
TX73_RS04915	RPA0957	1058329	1059090	-	TX73_RS04915	WP_041809473.1	CDS	652.525	0.0955686	0.192262	0.497075	0.619136	0.725134	crotonase/enoyl-CoA hydratase family protein
TX73_RS04920	RPA0958	1059297	1061078	-	TX73_RS04920	WP_011156493.1	CDS	832.434	0.230176	0.127903	1.79962	0.0719208	0.13045	acyl-CoA dehydrogenase
TX73_RS04930	RPA0959	1061498	1062499	+	TX73_RS04930	WP_011156494.1	CDS	54.2893	-0.403942	0.364916	-1.10694	0.268318	0.382391	uracil phosphoribosyltransferase
TX73_RS04935	RPA0960	1062496	1063937	+	TX73_RS04935		CDS (pseudo gene)	27.1955	-0.370317	0.43154	-0.85813	0.390821	0.515681	nickel-dependent hydrogenase large subunit - frameshifted
TX73_RS04940	RPA0962	1064173	1065285	+	TX73_RS04940	WP_011156495.1	CDS	19.9749	1.0431	0.66063	1.57894	0.11435	0.191486	hydrogenase small subunit
TX73_RS04945	RPA0963	1065304	1067097	+	TX73_RS04945	WP_011156496.1	CDS	32.5706	-0.220559	0.539516	-0.408808	0.68268	0.774086	nickel-dependent hydrogenase large subunit
TX73_RS04950	RPA0964	1067114	1067842	+	cybH	WP_011156497.1	CDS	22.2816	0.356524	0.599742	0.594463	0.552203	0.664834	Ni/Fe-hydrogenase%2C b-type cytochrome subunit
TX73_RS04955	RPA0965	1067970	1068557	+	TX73_RS04955	WP_042440813.1	CDS	12.8487	-0.159151	0.644386	-0.246981	0.804923	0.866615	HyaD/HybD family hydrogenase maturation endopeptidase
TX73_RS04970	RPA0968	1069708	1070109	+	TX73_RS04970	WP_011156501.1	CDS	55.3901	-1.005	0.582335	-1.7258	0.0843826	0.149166	hydrogenase accessory protein
TX73_RS04975	RPA0969	1070106	1070972	+	TX73_RS04975	WP_011156502.1	CDS	74.9147	-1.26957	0.525247	-2.41709	0.0156453	0.0348704	hydrogenase expression/formation protein
TX73_RS04980	RPA0970	1070969	1071181	+	TX73_RS04980	WP_011156503.1	CDS	8.54441	0.16515	1.13704	0.145245	0.884517	0.923942	rubredoxin
TX73_RS04985	RPA0971	1071171	1071695	+	hybE	WP_011156504.1	CDS	13.4579	-0.893993	0.744548	-1.20072	0.22986	0.338674	[NiFe]-hydrogenase assembly chaperone HybE
TX73_RS04990	RPA0972	1071692	1072801	+	TX73_RS04990	WP_011156505.1	CDS	36.2808	-1.82734	0.603463	-3.02809	0.00246104	0.00676572	nickel-dependent hydrogenase large subunit
TX73_RS05000	RPA0974	1073135	1074091	+	hypB	WP_011156507.1	CDS	100.888	-0.639446	0.431608	-1.48154	0.138462	0.223789	hydrogenase nickel incorporation protein HypB
TX73_RS05005	RPA0975	1074096	1076369	+	hypF	WP_011156508.1	CDS	34.3568	-1.32553	0.977259	-1.35637	0.174981	0.269913	carbamoyltransferase HypF
TX73_RS05010	RPA0976	1076369	1076602	+	TX73_RS05010	WP_011156509.1	CDS	9.57937	0.978625	1.32018	0.741279	0.458524	0.581166	HypC/HybG/HupF family hydrogenase formation chaperone
TX73_RS05015	RPA0977	1076599	1077741	+	hypD	WP_011156510.1	CDS	41.8582	-0.579829	0.397513	-1.45864	0.144663	0.231755	hydrogenase formation protein HypD
TX73_RS05020	RPA0978	1077738	1078784	+	hypE	WP_011156511.1	CDS	38.5131	-0.230822	0.465439	-0.495922	0.619949	0.725769	hydrogenase expression/formation protein HypE
TX73_RS05025	RPA0979	1078825	1080273	+	TX73_RS05025	WP_011156512.1	CDS	215.308	-0.224546	0.189104	-1.18742	0.235061	0.344727	sigma-54 dependent transcriptional regulator
TX73_RS05030	RPA0980	1080263	1081615	+	TX73_RS05030	WP_011156513.1	CDS	65.1617	0.270211	0.306413	0.881854	0.377856	0.501905	ATP-binding protein
TX73_RS05035	RPA0981	1081721	1084108	+	TX73_RS05035	WP_011156514.1	CDS	416.25	-0.429163	0.189296	-2.26715	0.0233808	0.0495012	PAS domain S-box protein
TX73_RS05040	RPA0982	1084132	1084923	-	TX73_RS05040	WP_011156515.1	CDS	28.9914	-0.869411	0.44261	-1.96428	0.0494971	0.09502	IclR family transcriptional regulator
TX73_RS05045	RPA0983	1085284	1086642	+	TX73_RS05045	WP_011156516.1	CDS	263.566	-0.319773	0.452502	-0.706678	0.479767	0.600533	aromatic ring-hydroxylating dioxygenase subunit alpha
TX73_RS05050	RPA0984	1086639	1088099	+	TX73_RS05050	WP_011156517.1	CDS	201.876	-0.418229	0.382444	-1.09357	0.274144	0.388737	glutamine synthetase family protein
TX73_RS05055	RPA0985	1088146	1089318	+	TX73_RS05055	WP_011156518.1	CDS	639.708	-0.20007	0.229201	-0.872899	0.382718	0.507007	ABC transporter substrate-binding protein
TX73_RS05060	RPA0986	1089530	1090396	+	TX73_RS05060	WP_011156519.1	CDS	83.8888	-0.0496661	0.283982	-0.174892	0.861165	0.910193	branched-chain amino acid ABC transporter permease
TX73_RS05065	RPA0987	1090399	1091397	+	TX73_RS05065	WP_011156520.1	CDS	92.2887	0.406832	0.279084	1.45774	0.144912	0.231997	branched-chain amino acid ABC transporter permease
TX73_RS05070	RPA0988	1091394	1092158	+	TX73_RS05070	WP_011156521.1	CDS	43.267	-1.27259	0.734592	-1.73237	0.0832069	0.147473	ABC transporter ATP-binding protein
TX73_RS05075	RPA0989	1092139	1092852	+	TX73_RS05075	WP_011156522.1	CDS	61.7909	0.734641	0.309381	2.37456	0.0175701	0.0385614	ABC transporter ATP-binding protein
TX73_RS05080	RPA0990	1092866	1095403	-	TX73_RS05080	WP_011156523.1	CDS	220.293	-1.40814	0.299584	-4.70032	2.6e-06	1.24e-05	GAF domain-containing protein
TX73_RS05085	RPA0991	1095619	1096404	+	TX73_RS05085	WP_011156524.1	CDS	71.2557	-1.65097	0.405971	-4.06672	4.77e-05	0.000180425	Crp/Fnr family transcriptional regulator
TX73_RS05090	RPA0992	1096426	1097157	-	TX73_RS05090	WP_011156525.1	CDS	48.8888	-2.06445	0.396869	-5.20183	1.97e-07	1.11e-06	Crp/Fnr family transcriptional regulator
TX73_RS05095	RPA0993	1097324	1097899	+	TX73_RS05095	WP_011156526.1	CDS	23.8638	-1.17939	0.472734	-2.49484	0.0126014	0.0289026	histidine phosphatase family protein
TX73_RS05100	RPA0994	1098342	1098677	+	TX73_RS05100	WP_011156527.1	CDS	144.871	-0.578104	0.284366	-2.03296	0.0420565	0.0826808	hypothetical protein
TX73_RS05105	RPA0995	1098742	1099887	-	TX73_RS05105	WP_011156528.1	CDS	261.619	-0.142912	0.247561	-0.57728	0.56375	0.674441	acyl-CoA dehydrogenase family protein
TX73_RS05110	RPA0996	1100262	1101131	-	TX73_RS05110	WP_042440816.1	CDS	31.9462	-0.3592	0.397725	-0.903136	0.366453	0.489225	alpha/beta hydrolase
TX73_RS05115	RPA0997	1101329	1101757	+	TX73_RS05115	WP_011156530.1	CDS	34.1966	0.667131	0.388957	1.71518	0.0863119	0.152009	metalloregulator ArsR/SmtB family transcription factor
TX73_RS05125	RPA0999	1102360	1102974	+	TX73_RS05125	WP_011156532.1	CDS	63.3301	2.04798	0.321528	6.36952	1.9e-10	1.49e-09	methyltransferase domain-containing protein
TX73_RS05130	RPA1000	1102982	1103377	-	TX73_RS05130	WP_011156533.1	CDS	35.9856	0.220827	0.385967	0.572139	0.567228	0.677753	hypothetical protein
TX73_RS05135	RPA1001	1103391	1103981	-	TX73_RS05135	WP_011156534.1	CDS	34.1752	0.193707	0.402176	0.481648	0.630056	0.732846	DUF2478 domain-containing protein
TX73_RS05140	RPA1002	1104228	1105070	+	modD	WP_042440817.1	CDS	26.3507	0.527545	0.476595	1.1069	0.268336	0.382391	ModD protein
TX73_RS05145	RPA1003	1105201	1106835	-	TX73_RS05145	WP_011156536.1	CDS	41.1584	-0.88801	0.700828	-1.26709	0.205124	0.308664	AMP-binding protein
TX73_RS05150	RPA1004	1107079	1107285	+	TX73_RS05150	WP_011156537.1	CDS	21.1434	0.512131	0.471497	1.08618	0.277399	0.392237	hypothetical protein
TX73_RS05155	RPA1005	1107364	1108014	+	TX73_RS05155	WP_011156538.1	CDS	140.331	0.67534	0.258389	2.61366	0.00895785	0.021385	NUDIX hydrolase
TX73_RS05160	RPA1006	1108155	1108529	+	TX73_RS05160	WP_012494745.1	CDS	152.941	-1.54126	0.244066	-6.31494	2.7e-10	2.07e-09	protocatechuate 4%2C5-dioxygenase subunit alpha
TX73_RS05165	RPA1007	1108545	1109402	+	TX73_RS05165	WP_011156540.1	CDS	440.159	-1.13167	0.238779	-4.73942	2.14e-06	1.04e-05	class III extradiol dioxygenase family protein
TX73_RS05170	RPA1008	1109469	1110359	-	TX73_RS05170	WP_011156541.1	CDS	68.1126	0.240034	0.289918	0.827939	0.407705	0.531116	helix-turn-helix domain-containing protein
TX73_RS05175	RPA1009	1110510	1111697	+	TX73_RS05175	WP_011156542.1	CDS	559.442	-3.90704	0.97578	-4.00402	6.23e-05	0.000229428	cytochrome P450
TX73_RS05180	RPA1010	1111734	1113680	-	TX73_RS05180	WP_011156543.1	CDS	105.983	0.345641	0.31267	1.10545	0.268965	0.3829	MBL fold metallo-hydrolase
TX73_RS05185	RPA1011	1113940	1114593	+	TX73_RS05185	WP_011156544.1	CDS	31.4754	-0.0169825	0.516494	-0.0328803	0.97377	0.981441	2-hydroxychromene-2-carboxylate isomerase
TX73_RS05190	RPA1012	1114724	1115488	+	TX73_RS05190	WP_011156545.1	CDS	46.2594	0.50549	0.362862	1.39306	0.1636	0.2551	sulfite exporter TauE/SafE family protein
TX73_RS05195	RPA1013	1115514	1116956	-	ccoG	WP_011156546.1	CDS	1008.84	-0.554766	0.124059	-4.4718	7.76e-06	3.42e-05	cytochrome c oxidase accessory protein CcoG
TX73_RS05200	RPA1014	1117075	1117275	-	TX73_RS05200	WP_012494753.1	CDS	729.334	-0.338344	0.143148	-2.36359	0.0180987	0.0395382	hypothetical protein
TX73_RS05205	RPA1015	1117652	1118170	+	TX73_RS05205	WP_234803363.1	CDS	244.522	1.16561	0.208592	5.58802	2.3e-08	1.44e-07	PadR family transcriptional regulator
TX73_RS05210	RPA1016	1118259	1118792	+	petA	WP_011156549.1	CDS	612.116	1.32	0.154621	8.537	1.38e-17	2.3e-16	ubiquinol-cytochrome c reductase iron-sulfur subunit
TX73_RS05215	RPA1017	1119042	1119434	+	TX73_RS05215	WP_011156550.1	CDS	45.2405	0.706191	0.340771	2.07233	0.0382344	0.0759236	nitrogen fixation
TX73_RS05220	RPA1018	1119616	1119816	-	TX73_RS05220	WP_011156551.1	CDS	10.8082	-1.41814	0.724995	-1.95606	0.0504577	0.0964407	DUF2892 domain-containing protein
TX73_RS05225	RPA1019	1119918	1120238	+	TX73_RS05225	WP_234803362.1	CDS	9.13977	-2.71136	1.01443	-2.67279	0.00752233	0.018375	metalloregulator ArsR/SmtB family transcription factor
TX73_RS05230	RPA1020	1120240	1121235	+	TX73_RS05230	WP_011156553.1	CDS	32.438	-1.45754	0.442842	-3.29133	0.000997138	0.00296884	efflux RND transporter periplasmic adaptor subunit
TX73_RS05235	RPA1021	1121232	1124456	+	TX73_RS05235	WP_011156554.1	CDS	105.301	-1.18738	0.245658	-4.83346	1.34e-06	6.78e-06	efflux RND transporter permease subunit
TX73_RS05240	RPA1022	1124518	1125171	+	TX73_RS05240	WP_011156555.1	CDS	340.572	0.337274	0.198127	1.70231	0.0886967	0.1554	DsbA family protein
TX73_RS05245	RPA1023	1125380	1125691	+	TX73_RS05245	WP_011156556.1	CDS	49.1041	0.960562	0.32545	2.95149	0.00316243	0.00847733	hypothetical protein
TX73_RS05250	RPA1024	1125696	1126958	+	TX73_RS05250	WP_011156557.1	CDS	29.8899	0.814111	0.427174	1.90581	0.0566754	0.106258	ferric reductase-like transmembrane domain-containing protein
TX73_RS05255	RPA1025	1126955	1127320	+	TX73_RS05255	WP_011156558.1	CDS	18.8899	0.669883	0.726788	0.921704	0.356683	0.479834	cytochrome b5 domain-containing protein
TX73_RS05260	RPA1026	1127420	1128550	-	TX73_RS05260	WP_011156559.1	CDS	1689.08	-0.0869084	0.12456	-0.697722	0.485351	0.60592	site-specific DNA-methyltransferase
TX73_RS05265	RPA1027	1128929	1129846	+	TX73_RS05265	WP_011156560.1	CDS	365.681	0.191315	0.155244	1.23235	0.217818	0.323854	zinc metallopeptidase
TX73_RS05270	RPA1028	1129985	1130533	+	moaB	WP_011156561.1	CDS	96.1184	-0.261643	0.239377	-1.09302	0.274387	0.388907	molybdenum cofactor biosynthesis protein B
TX73_RS05275	RPA1029	1130646	1131464	+	TX73_RS05275	WP_042440819.1	CDS	66.8598	0.233648	0.495991	0.471073	0.637588	0.738523	CoA synthetase
TX73_RS05280	RPA1030	1131461	1132213	+	TX73_RS05280	WP_011156563.1	CDS	36.6409	-0.0793311	0.636967	-0.124545	0.900884	0.933296	CoA synthetase
TX73_RS05285	RPA1031	1132371	1133309	-	TX73_RS05285	WP_042440820.1	CDS	45.8423	-0.00205224	0.367115	-0.00559018	0.99554	0.996826	helix-turn-helix domain-containing GNAT family N-acetyltransferase
TX73_RS05290	RPA1032	1133477	1134043	-	TX73_RS05290	WP_011156565.1	CDS	43.0336	0.981145	0.427676	2.29413	0.0217831	0.0464509	glycosyltransferase
TX73_RS05295	RPA1033	1134224	1135384	+	TX73_RS05295	WP_011156566.1	CDS	138.801	0.0594063	0.207364	0.286483	0.774508	0.846559	PA0069 family radical SAM protein
TX73_RS05300	RPA1034	1135479	1136393	+	TX73_RS05300	WP_011156567.1	CDS	130.225	-1.3451	0.253616	-5.3037	1.13e-07	6.6e-07	ribonuclease HII
TX73_RS05305	RPA1035	1136465	1137973	+	TX73_RS05305	WP_042441387.1	CDS	99.8774	-0.639858	0.253951	-2.51961	0.0117485	0.0272234	glycosyltransferase family 39 protein
TX73_RS05310	RPA1036	1138032	1138862	-	TX73_RS05310	WP_011156569.1	CDS	50.9536	-0.021088	0.315566	-0.066826	0.94672	0.964237	uracil-DNA glycosylase
TX73_RS05315	RPA1037	1139064	1140722	+	TX73_RS05315	WP_011156570.1	CDS	2042.48	-0.0898484	0.186391	-0.482043	0.629775	0.7327	electron transfer flavoprotein-ubiquinone oxidoreductase
TX73_RS05320	RPA1038	1140980	1142764	+	TX73_RS05320	WP_011156571.1	CDS	2593.13	0.113425	0.126365	0.897597	0.3694	0.492464	tetratricopeptide repeat protein
TX73_RS05325	RPA1039	1142887	1143768	+	TX73_RS05325	WP_042440821.1	CDS	71.8078	-0.0938989	0.281132	-0.334003	0.738377	0.820727	4-(cytidine 5'-diphospho)-2-C-methyl-D-erythritol kinase
TX73_RS05330	RPA1040	1143914	1144924	-	TX73_RS05330	WP_011156573.1	CDS	1504.31	0.487073	0.135747	3.58811	0.000333089	0.00108151	polyprenyl synthetase family protein
TX73_RS05335	RPA1041	1145132	1145359	+	TX73_RS05335	WP_011156574.1	CDS	107.791	-0.408209	0.239325	-1.70567	0.0880695	0.154587	DUF2007 domain-containing protein
TX73_RS05340	RPA1042	1145352	1146131	+	TX73_RS05340	WP_011156575.1	CDS	51.6642	0.536727	0.346902	1.5472	0.121815	0.201358	methyltransferase
TX73_RS05345	RPA1043	1146377	1147279	+	TX73_RS05345	WP_011156607.1	CDS	674.79	1.64085	0.336466	4.87671	1.08e-06	5.54e-06	S49 family peptidase
TX73_RS05350		1147398	1147586	+	TX73_RS05350	WP_012494778.1	CDS	206.806	0.806224	0.190587	4.23021	2.33e-05	9.41e-05	DUF4234 domain-containing protein
TX73_RS05355	RPA1045	1148010	1148942	+	TX73_RS05355	WP_042440824.1	CDS	363.77	-0.689938	0.229631	-3.00456	0.0026597	0.00724037	glycine--tRNA ligase subunit alpha
TX73_RS05365	RPA1047	1149506	1151836	+	glyS	WP_011156611.1	CDS	1168.88	-1.77488	0.183233	-9.6865	3.44e-22	8.76e-21	glycine--tRNA ligase subunit beta
TX73_RS05370	RPA1048	1152596	1153699	+	TX73_RS05370	WP_011156612.1	CDS	587.248	0.717899	0.137454	5.22284	1.76e-07	1e-06	hypothetical protein
TX73_RS05375	RPA1049	1153713	1154999	-	TX73_RS05375	WP_234803361.1	CDS	360.177	0.964838	0.205664	4.69134	2.71e-06	1.28e-05	DUF4010 domain-containing protein
TX73_RS25010	RPA1050	1155473	1155628	+	TX73_RS25010	WP_011156614.1	CDS	152.339	-0.0962214	0.32857	-0.292848	0.769638	0.843395	DUF3096 domain-containing protein
TX73_RS05380	RPA1051	1155720	1158746	+	ppdK	WP_042440827.1	CDS	10920.6	0.707307	0.175639	4.02704	5.65e-05	0.000209388	pyruvate%2C phosphate dikinase
TX73_RS05385	RPA1052	1159062	1160492	+	TX73_RS05385	WP_011156616.1	CDS	973.477	-0.0465132	0.132295	-0.351587	0.725148	0.809874	cell wall hydrolase
TX73_RS05390	RPA1053	1161049	1161924	-	nadC	WP_011156617.1	CDS	150.199	-0.277647	0.308698	-0.899415	0.368432	0.491311	carboxylating nicotinate-nucleotide diphosphorylase
TX73_RS05395	RPA1054	1161941	1163557	-	TX73_RS05395	WP_011156618.1	CDS	201.595	0.0681759	0.227742	0.299355	0.764669	0.839115	L-aspartate oxidase
TX73_RS05400	RPA1055	1163651	1164763	-	nadA	WP_011156619.1	CDS	1125.77	0.104182	0.233614	0.445957	0.655628	0.753597	quinolinate synthase NadA
TX73_RS05405	RPA1056	1165116	1166102	+	TX73_RS05405	WP_011156620.1	CDS	406.229	0.0202998	0.168132	0.120737	0.903899	0.9347	oxidoreductase
TX73_RS05410	RPA1057	1166217	1166786	+	TX73_RS05410	WP_011156621.1	CDS	1009.41	0.295157	0.199807	1.47721	0.139619	0.225209	hypothetical protein
TX73_RS24805	RPA1058	1167311	1168333	+	TX73_RS24805	WP_147408410.1	CDS	41.3431	-8.57221	1.2812	-6.69074	2.22e-11	1.95e-10	helix-turn-helix transcriptional regulator
TX73_RS25015	RPA1059	1168419	1170635	+	TX73_RS25015	WP_011156623.1	CDS	51.5411	-8.88802	1.2306	-7.22249	5.1e-13	5.32e-12	TonB-dependent receptor
TX73_RS24815	RPA1060	1170643	1171086	+	TX73_RS24815	WP_011156624.1	CDS	14.4599	-7.0521	1.32763	-5.31179	1.09e-07	6.34e-07	hypothetical protein
TX73_RS05430	RPA1061	1171079	1171933	+	TX73_RS05430	WP_011156625.1	CDS	7.00097	-6.00819	1.50675	-3.98752	6.68e-05	0.0002454	class I SAM-dependent methyltransferase
TX73_RS05435	RPA1062	1171930	1174602	-	TX73_RS05435	WP_011156626.1	CDS	118.852	-0.327965	0.256257	-1.27983	0.200605	0.302923	DUF2339 domain-containing protein
TX73_RS05440	RPA1063	1174654	1175649	-	TX73_RS05440	WP_011156627.1	CDS	136.397	-0.197969	0.252389	-0.784381	0.432817	0.556781	NAD regulator
TX73_RS05445	RPA1064	1175646	1176152	-	TX73_RS05445	WP_011156628.1	CDS	243.983	0.635214	0.167155	3.80016	0.000144605	0.000503354	dual specificity protein phosphatase family protein
TX73_RS05450	RPA1065	1176219	1176836	-	TX73_RS05450	WP_011156629.1	CDS	51.0648	-0.16562	0.311447	-0.531778	0.59488	0.70141	HD family hydrolase
TX73_RS25800		1177023	1177184	+	TX73_RS25800	WP_162470447.1	CDS	102.113	0.848097	0.379793	2.23305	0.0255454	0.0535809	hypothetical protein
TX73_RS05460	RPA1067	1177191	1177847	-	TX73_RS05460	WP_011156631.1	CDS	286.467	0.502801	0.192538	2.61143	0.00901639	0.0215059	DNA-3-methyladenine glycosylase I
TX73_RS05465	RPA1068	1177844	1178725	-	TX73_RS05465	WP_011156632.1	CDS	432.131	0.451065	0.147163	3.06507	0.00217622	0.00606012	folate-binding protein YgfZ
TX73_RS05470	RPA1069	1178873	1180207	+	TX73_RS05470	WP_011156633.1	CDS	404.096	-0.153091	0.161953	-0.945281	0.344515	0.467317	dihydroorotase
TX73_RS25850	RPA1070	1180716	1180871	+	TX73_RS25850	WP_011156634.1	CDS	364.737	-0.412179	0.237171	-1.7379	0.0822287	0.146068	hypothetical protein
TX73_RS05475	RPA1071	1180892	1181155	-	TX73_RS05475	WP_011156635.1	CDS	534.71	-0.23295	0.156603	-1.48752	0.136878	0.222215	hypothetical protein
TX73_RS05480	RPA1072	1181286	1181663	-	TX73_RS05480	WP_012494798.1	CDS	29.6992	-1.12809	0.4876	-2.31356	0.0206916	0.0445448	TIGR02301 family protein
TX73_RS05485	RPA1073	1181726	1182121	-	TX73_RS05485	WP_234803368.1	CDS	29.2426	-4.15243	0.700385	-5.92878	3.05e-09	2.11e-08	NUDIX hydrolase
TX73_RS05490	RPA1074	1182166	1182663	-	TX73_RS05490	WP_041810259.1	CDS	392.595	-1.36724	0.151855	-9.00359	2.18e-19	4.38e-18	hypothetical protein
TX73_RS05495	RPA1075	1182725	1183498	+	TX73_RS05495	WP_011156639.1	CDS	42.7127	-0.882894	0.391674	-2.25415	0.0241867	0.0510931	SOS response-associated peptidase
TX73_RS05500	RPA1076	1183607	1185034	-	TX73_RS05500	WP_011156640.1	CDS	359.685	-0.354521	0.167578	-2.11556	0.0343819	0.0695571	FAD-binding oxidoreductase
TX73_RS05505	RPA1077	1185153	1186136	-	TX73_RS05505	WP_042441392.1	CDS	60.3401	-0.560476	0.317081	-1.76761	0.0771263	0.138144	L-threonylcarbamoyladenylate synthase
TX73_RS05510	RPA1078	1186379	1187281	+	TX73_RS05510	WP_011156642.1	CDS	192.095	0.352374	0.178615	1.97281	0.0485168	0.0935553	AraC family transcriptional regulator
TX73_RS05515	RPA1079	1187407	1188693	+	TX73_RS05515	WP_011156643.1	CDS	61.3057	-0.954762	0.302387	-3.15742	0.00159172	0.00458387	MFS transporter
TX73_RS05520	RPA1080	1188686	1189588	+	TX73_RS05520	WP_011156644.1	CDS	53.5899	-1.39423	0.331088	-4.21106	2.54e-05	0.00010154	amidohydrolase family protein
TX73_RS05530	RPA1081	1189896	1190549	-	TX73_RS05530	WP_011156645.1	CDS	151.134	-0.141726	0.254421	-0.557054	0.577491	0.686033	hypothetical protein
TX73_RS05535	RPA1082	1190900	1192234	+	TX73_RS05535	WP_011156646.1	CDS	2696.21	-2.20656	0.351172	-6.2834	3.31e-10	2.53e-09	curlin
TX73_RS05540	RPA1083	1192349	1192669	+	TX73_RS05540	WP_011156647.1	CDS	27.8314	-2.51765	0.55392	-4.54515	5.49e-06	2.46e-05	hypothetical protein
TX73_RS05545	RPA1084	1192699	1193157	+	TX73_RS05545	WP_234803360.1	CDS	55.5921	-2.07148	0.428181	-4.83787	1.31e-06	6.64e-06	curlin subunit CsgB
TX73_RS05550	RPA1085	1193154	1193570	+	TX73_RS05550	WP_011156649.1	CDS	40.7442	-2.17118	0.751584	-2.88881	0.003867	0.0101872	curli assembly protein CsgF
TX73_RS05555	RPA1086	1193622	1194563	+	TX73_RS05555	WP_042440832.1	CDS	43.2894	-1.52199	0.427756	-3.55809	0.000373567	0.00120222	CsgG/HfaB family protein
TX73_RS05560	RPA1087	1194566	1195360	+	TX73_RS05560	WP_011156651.1	CDS	7.67958	-1.34157	0.823225	-1.62965	0.103175	0.175631	lytic transglycosylase domain-containing protein
TX73_RS05565	RPA1088	1195392	1195730	-	TX73_RS05565	WP_011156652.1	CDS	352.836	1.0811	0.153118	7.06056	1.66e-12	1.64e-11	hypothetical protein
TX73_RS05570	RPA1089	1195939	1196199	+	TX73_RS05570	WP_011156653.1	CDS	50.5795	-2.22102	0.401508	-5.5317	3.17e-08	1.95e-07	hypothetical protein
TX73_RS05575	RPA1090	1196410	1197024	+	TX73_RS05575	WP_234803359.1	CDS	405.159	1.57168	0.144061	10.9098	1.03e-27	4.3e-26	Crp/Fnr family transcriptional regulator
TX73_RS05580	RPA1091	1197140	1197328	+	TX73_RS05580	WP_011156655.1	CDS	40.1928	-0.344267	0.4181	-0.823409	0.410276	0.533877	DUF2892 domain-containing protein
TX73_RS05585	RPA1092	1197405	1197776	+	TX73_RS05585	WP_011156656.1	CDS	129.684	0.782378	0.249286	3.13848	0.00169826	0.00485187	carboxymuconolactone decarboxylase family protein
TX73_RS05590	RPA1093	1197911	1198990	+	ribB	WP_012494818.1	CDS	966.856	-0.136068	0.135413	-1.00483	0.314978	0.434471	3%2C4-dihydroxy-2-butanone-4-phosphate synthase
TX73_RS05595	RPA1094	1199051	1200265	+	TX73_RS05595	WP_011156658.1	CDS	3544.57	0.142484	0.0981902	1.4511	0.146752	0.23415	acyl-CoA dehydrogenase
TX73_RS05600	RPA1095	1200459	1201391	+	TX73_RS05600	WP_042440834.1	CDS	376.986	-0.220149	0.14737	-1.49385	0.135215	0.21982	MBL fold metallo-hydrolase
TX73_RS05605	RPA1096	1201404	1203155	-	TX73_RS05605	WP_011156660.1	CDS	98.5455	0.0270015	0.280763	0.0961719	0.923384	0.948221	methyl-accepting chemotaxis protein
TX73_RS05610	RPA1097	1203352	1204098	+	TX73_RS05610	WP_011156661.1	CDS	283.033	-0.251923	0.212319	-1.18653	0.235413	0.345136	YebC/PmpR family DNA-binding transcriptional regulator
TX73_RS26035		1204145	1204318	-	TX73_RS26035	WP_234803358.1	CDS	10.5358	-6.5948	1.38455	-4.76313	1.91e-06	9.36e-06	hypothetical protein
TX73_RS05620	RPA1099	1204649	1205173	+	ruvC	WP_011156663.1	CDS	66.1032	-0.0956391	0.28328	-0.337613	0.735655	0.818663	crossover junction endodeoxyribonuclease RuvC
TX73_RS05625	RPA1100	1205358	1205975	+	ruvA	WP_011156664.1	CDS	54.8942	-1.52695	0.340508	-4.48431	7.31e-06	3.23e-05	Holliday junction branch migration protein RuvA
TX73_RS05630	RPA1101	1205972	1206397	+	TX73_RS05630	WP_011156665.1	CDS	59.798	-2.61407	0.460865	-5.67208	1.41e-08	9.11e-08	cytidine deaminase
TX73_RS05635	RPA1102	1206575	1207624	+	ruvB	WP_011156666.1	CDS	125.456	-0.747058	0.225351	-3.31509	0.000916139	0.00274147	Holliday junction branch migration DNA helicase RuvB
TX73_RS05640	RPA1103	1207632	1208096	+	ybgC	WP_011156667.1	CDS	162.172	-0.719973	0.242449	-2.96959	0.002982	0.00803002	tol-pal system-associated acyl-CoA thioesterase
TX73_RS05645	RPA1104	1208196	1209506	+	TX73_RS05645	WP_011156668.1	CDS	348.463	0.013358	0.188386	0.0709076	0.943471	0.961549	NAD(P)/FAD-dependent oxidoreductase
TX73_RS05650	RPA1105	1209616	1210866	+	TX73_RS05650	WP_148260380.1	CDS	967.043	0.144645	0.138242	1.04632	0.295413	0.412898	OpgC domain-containing protein
TX73_RS05655	RPA1106	1210924	1211391	+	TX73_RS05655	WP_011156670.1	CDS	108.048	0.424392	0.281214	1.50914	0.131263	0.214202	nuclear transport factor 2 family protein
TX73_RS05660	RPA1107	1211408	1211956	+	TX73_RS05660	WP_011156671.1	CDS	19.8154	-0.249548	0.506787	-0.492412	0.622428	0.727909	TetR/AcrR family transcriptional regulator
TX73_RS05665	RPA1108	1212109	1212480	+	TX73_RS05665	WP_042440836.1	CDS	3.83658	-1.90923	1.40927	-1.35477	0.175492	0.270436	YciI family protein
TX73_RS05670	RPA1109	1212477	1213745	+	TX73_RS05670	WP_011156673.1	CDS	12.3128	-0.371245	0.715508	-0.518856	0.603861	0.709702	RNA polymerase sigma factor
TX73_RS05675	RPA1110	1213766	1214554	-	TX73_RS05675	WP_011156674.1	CDS	176.367	0.2319	0.206288	1.12416	0.260947	0.373887	SDR family oxidoreductase
TX73_RS25020		1214795	1214971	+	TX73_RS25020	WP_012494831.1	CDS	117.793	-1.88362	0.270555	-6.96206	3.35e-12	3.22e-11	DUF2934 domain-containing protein
TX73_RS05680	RPA1112	1215476	1215892	+	TX73_RS05680	WP_012494833.1	CDS	27.9594	-0.0649379	0.418331	-0.155231	0.876639	0.918789	YciI family protein
TX73_RS05685	RPA1113	1216030	1216734	+	TX73_RS05685	WP_011156677.1	CDS	67.8948	0.076673	0.463617	0.16538	0.868645	0.914831	TetR/AcrR family transcriptional regulator
TX73_RS05690	RPA1114	1216877	1217344	+	TX73_RS05690	WP_011156678.1	CDS	19522.2	2.9306	0.902039	3.24886	0.0011587	0.00341762	DUF2852 domain-containing protein
TX73_RS05695	RPA1115	1217494	1217961	+	TX73_RS05695	WP_011156679.1	CDS	157.887	1.73452	0.379875	4.56603	4.97e-06	2.26e-05	carboxymuconolactone decarboxylase family protein
TX73_RS05700	RPA1116	1217945	1218850	+	TX73_RS05700	WP_011156680.1	CDS	32.6433	1.15799	0.439802	2.63297	0.00846409	0.0203603	sigma-70 family RNA polymerase sigma factor
TX73_RS05705	RPA1117	1219157	1219867	+	tolQ	WP_011156681.1	CDS	755.824	-0.265109	0.127527	-2.07884	0.0376321	0.0750108	protein TolQ
TX73_RS05710	RPA1118	1219902	1220372	+	TX73_RS05710	WP_011156682.1	CDS	860.975	0.344872	0.193512	1.78217	0.0747214	0.134652	biopolymer transporter ExbD
TX73_RS05715	RPA1119	1220421	1221404	+	TX73_RS05715	WP_011156683.1	CDS	986.904	0.120043	0.21491	0.558574	0.576452	0.685222	hypothetical protein
TX73_RS05720	RPA1120	1221477	1222811	+	tolB	WP_011156684.1	CDS	1348.76	0.313415	0.148173	2.1152	0.0344129	0.0695604	Tol-Pal system beta propeller repeat protein TolB
TX73_RS05725	RPA1121	1222982	1225312	+	TX73_RS05725	WP_011156685.1	CDS	2035.1	-0.655242	0.111814	-5.86011	4.63e-09	3.15e-08	EAL domain-containing protein
TX73_RS05730	RPA1122	1225507	1226256	+	TX73_RS05730	WP_011156686.1	CDS	1701.89	1.73255	0.161479	10.7293	7.42e-27	2.81e-25	hypothetical protein
TX73_RS05735	RPA1123	1226585	1227082	+	pal	WP_011156687.1	CDS	2430.87	0.37947	0.106964	3.54763	0.000388714	0.00124252	peptidoglycan-associated lipoprotein Pal
TX73_RS05740	RPA1124	1227238	1228275	+	ybgF	WP_011156688.1	CDS	277.976	0.366011	0.227146	1.61135	0.107104	0.181148	tol-pal system protein YbgF
TX73_RS05745	RPA1125	1228330	1229370	+	tilS	WP_011156689.1	CDS	133.314	0.110048	0.28293	0.388958	0.697307	0.786982	tRNA lysidine(34) synthetase TilS
TX73_RS05750	RPA1126	1229602	1231518	+	ftsH	WP_011156690.1	CDS	18669.8	1.089	0.153629	7.08851	1.36e-12	1.36e-11	ATP-dependent zinc metalloprotease FtsH
TX73_RS05755	RPA1127	1231651	1232400	+	TX73_RS05755	WP_011156691.1	CDS	47.1542	-0.305376	0.333681	-0.915171	0.360102	0.483061	AzlC family ABC transporter permease
TX73_RS05760	RPA1128	1232397	1232714	+	TX73_RS05760	WP_011156692.1	CDS	11.4112	-0.473923	0.656945	-0.721405	0.470661	0.592897	AzlD domain-containing protein
TX73_RS05765	RPA1129	1232901	1233575	+	TX73_RS05765	WP_012494842.1	CDS	164.33	0.431981	0.197086	2.19184	0.0283909	0.0589226	TetR/AcrR family transcriptional regulator
TX73_RS05770	RPA1130	1233699	1235192	+	TX73_RS05770	WP_011156694.1	CDS	346.446	-0.205595	0.190674	-1.07825	0.28092	0.396387	FAD-binding protein
TX73_RS05775	RPA1131	1235355	1236596	+	TX73_RS05775	WP_011156695.1	CDS	169.418	-0.174288	0.205609	-0.847668	0.396623	0.520692	FAD-binding protein
TX73_RS05780	RPA1132	1236593	1237906	+	glcF	WP_011156696.1	CDS	1213.54	0.0420127	0.111964	0.375234	0.707486	0.795251	glycolate oxidase subunit GlcF
TX73_RS05785	RPA1133	1237981	1238919	+	TX73_RS05785	WP_011156697.1	CDS	1556.36	-0.160448	0.105122	-1.5263	0.126936	0.208507	hypothetical protein
TX73_RS05790	RPA1134	1239338	1240309	+	TX73_RS05790	WP_011156698.1	CDS	22978.9	0.245109	0.148529	1.65024	0.0988944	0.169748	TorF family putative porin
TX73_RS05795	RPA1135	1240568	1242328	-	TX73_RS05795	WP_011156699.1	CDS	202.234	0.662629	0.203054	3.26331	0.00110118	0.00325812	ABC transporter ATP-binding protein/permease
TX73_RS05800	RPA1136	1242599	1244263	+	TX73_RS05800	WP_011156700.1	CDS	117.964	-0.457526	0.272252	-1.68052	0.0928555	0.161195	L-lactate permease
TX73_RS05805	RPA1137	1244408	1244824	+	TX73_RS05805	WP_011156701.1	CDS	62.7293	-0.907651	0.355269	-2.55483	0.0106241	0.0249229	META domain-containing protein
TX73_RS05810	RPA1138	1244827	1246332	-	TX73_RS05810	WP_011156702.1	CDS	268.539	0.125847	0.175112	0.718666	0.472347	0.594705	NAD(P)-binding protein
TX73_RS05815	RPA1139	1246445	1247638	-	TX73_RS05815	WP_011156703.1	CDS	736.407	0.716239	0.13918	5.14615	2.66e-07	1.47e-06	hypothetical protein
TX73_RS05820	RPA1140	1247853	1249496	-	groL	WP_011156704.1	CDS	7678.27	-0.175544	0.162011	-1.08353	0.278573	0.393661	chaperonin GroEL, 60 kDa chaperone family; promotes refolding of misfolded polypeptides especially under stressful conditions; forms two stacked rings of heptamers to form a barrel-shaped 14mer; ends can be capped by GroES; misfolded proteins enter the barrel where they are refolded when GroES binds
TX73_RS05825	RPA1141	1249536	1249832	-	groES	WP_011156705.1	CDS	1463.62	-0.522466	0.202468	-2.58049	0.00986616	0.0232834	co-chaperone GroES
TX73_RS05830	RPA1142	1250132	1250647	+	TX73_RS05830	WP_011156706.1	CDS	800.397	0.258586	0.127375	2.03011	0.0423451	0.083062	hypothetical protein
TX73_RS05835	RPA1143	1250691	1251899	+	TX73_RS05835	WP_011156707.1	CDS	182.449	-0.291468	0.372162	-0.783175	0.433524	0.557409	MFS transporter
TX73_RS05840	RPA1144	1251915	1252706	-	TX73_RS05840	WP_011156708.1	CDS	1784.98	-1.05989	0.162808	-6.51004	7.51e-11	6.09e-10	protein phosphatase CheZ
TX73_RS05845	RPA1145	1253007	1253795	+	TX73_RS05845	WP_042441397.1	CDS	451.196	-0.0263147	0.189072	-0.139178	0.88931	0.926701	L%2CD-transpeptidase
TX73_RS05850	RPA1146	1253883	1254737	-	TX73_RS05850	WP_011156710.1	CDS	1333.23	2.10057	0.270624	7.76195	8.36e-15	1.05e-13	DUF2076 domain-containing protein
TX73_RS05855	RPA1147	1254853	1255746	-	TX73_RS05855	WP_011156711.1	CDS	162.997	0.685539	0.291168	2.35444	0.0185507	0.0404461	ChbG/HpnK family deacetylase
TX73_RS05860	RPA1148	1255743	1256786	-	TX73_RS05860	WP_011156712.1	CDS	847.411	1.24744	0.190152	6.56022	5.37e-11	4.46e-10	glycosyltransferase family 2 protein
TX73_RS05865	RPA1149	1256880	1257857	-	hisG	WP_011156713.1	CDS	197.778	0.139213	0.226847	0.613686	0.539423	0.653603	ATP phosphoribosyltransferase
TX73_RS05870	RPA1150	1257854	1259002	-	TX73_RS05870	WP_011156714.1	CDS	156.015	-0.109097	0.223388	-0.488372	0.625286	0.729449	ATP phosphoribosyltransferase regulatory subunit
TX73_RS05875	RPA1151	1259147	1259902	-	TX73_RS05875	WP_011156715.1	CDS	65.0457	-0.323478	0.294739	-1.09751	0.27242	0.386814	16S rRNA (uracil(1498)-N(3))-methyltransferase
TX73_RS05880	RPA1152	1260094	1260810	+	TX73_RS05880	WP_012494857.1	CDS	1012.16	0.0902527	0.126468	0.713638	0.475451	0.597358	hypothetical protein
TX73_RS05885	RPA1153	1260807	1261757	+	ubiA	WP_011156717.1	CDS	616.86	-1.03203	0.154372	-6.68536	2.3e-11	2.01e-10	4-hydroxybenzoate octaprenyltransferase
TX73_RS05890	RPA1154	1261793	1262317	-	TX73_RS05890	WP_011156718.1	CDS	187.972	-2.57254	0.282119	-9.11864	7.61e-20	1.58e-18	DUF6101 family protein
TX73_RS05895	RPA1155	1262616	1264013	+	TX73_RS05895	WP_011156719.1	CDS	823.707	1.65357	0.20402	8.10494	5.28e-16	7.39e-15	TldD/PmbA family protein
TX73_RS05900	RPA1156	1264000	1264815	+	TX73_RS05900	WP_042440838.1	CDS	752.384	0.729589	0.155267	4.69893	2.62e-06	1.24e-05	3'(2')%2C5'-bisphosphate nucleotidase CysQ
TX73_RS05905	RPA1157	1264853	1265101	+	TX73_RS05905	WP_011156721.1	CDS	741.595	0.106388	0.139828	0.760848	0.446748	0.570516	DUF4170 domain-containing protein
TX73_RS05910	RPA1158	1265171	1266475	+	TX73_RS05910	WP_011156722.1	CDS	278.137	-0.498122	0.190389	-2.61634	0.00888768	0.0212389	3-deoxy-D-manno-octulosonic acid transferase
TX73_RS05915	RPA1159	1266468	1267490	+	lpxK	WP_011156723.1	CDS	48.2165	-0.445744	0.394471	-1.12998	0.258485	0.371146	tetraacyldisaccharide 4'-kinase
TX73_RS05920	RPA1160	1267500	1267727	-	TX73_RS05920	WP_012494864.1	CDS	297.009	0.419342	0.161487	2.59675	0.00941103	0.0223317	DUF2093 domain-containing protein
TX73_RS05925	RPA1161	1267876	1269489	-	xseA	WP_011156725.1	CDS	370.018	0.319199	0.140746	2.2679	0.0233352	0.0494267	exodeoxyribonuclease VII large subunit
TX73_RS05930	RPA1162	1269727	1271010	+	purD	WP_011156726.1	CDS	508.974	0.344963	0.141015	2.44629	0.0144334	0.0325462	phosphoribosylamine--glycine ligase
TX73_RS05935	RPA1163	1271174	1272082	+	TX73_RS05935	WP_011156727.1	CDS	127.86	-0.227944	0.211962	-1.0754	0.282196	0.39767	alpha/beta hydrolase
TX73_RS05940	RPA1164	1272066	1272512	-	TX73_RS05940	WP_011156728.1	CDS	9.99936	0.766331	0.670779	1.14245	0.253267	0.365205	nucleoside deaminase
TX73_RS05945	RPA1165	1272678	1274873	+	TX73_RS05945	WP_011156729.1	CDS	242.271	0.0740894	0.252247	0.293717	0.768974	0.843057	pseudouridine synthase
TX73_RS05950	RPA1166	1275112	1275678	+	rsmD	WP_012494868.1	CDS	29.867	-0.189302	0.429223	-0.441034	0.659189	0.755932	16S rRNA (guanine(966)-N(2))-methyltransferase RsmD
TX73_RS05955	RPA1167	1275882	1276904	-	prmB	WP_011156731.1	CDS	296.367	0.481646	0.165702	2.9067	0.00365261	0.00965463	50S ribosomal protein L3 N(5)-glutamine methyltransferase
TX73_RS05960	RPA1168	1276904	1277371	-	TX73_RS05960	WP_011156732.1	CDS	57.9663	0.478529	0.303381	1.57732	0.114722	0.191838	molybdenum cofactor biosynthesis protein MoaE
TX73_RS05965	RPA1169	1277397	1277648	-	moaD	WP_011156733.1	CDS	75.1886	0.373024	0.285584	1.30618	0.191491	0.291392	molybdopterin converting factor subunit 1
TX73_RS05970	RPA1170	1277645	1278271	-	pgsA	WP_011156734.1	CDS	778.03	0.438191	0.117957	3.71485	0.000203326	0.000692979	CDP-diacylglycerol--glycerol-3-phosphate 3-phosphatidyltransferase
TX73_RS05975	RPA1171	1278411	1280525	-	uvrC	WP_011156735.1	CDS	489.514	0.363667	0.176368	2.06197	0.0392104	0.0775688	excinuclease ABC subunit UvrC
TX73_RS05980	RPA1172	1280836	1281459	+	TX73_RS05980	WP_012494872.1	CDS	4918.01	1.4113	0.166872	8.45737	2.73e-17	4.39e-16	porin family protein
TX73_RS05985	RPA1173	1281878	1282093	-	TX73_RS05985	WP_012494873.1	CDS	572.485	0.0486924	0.264721	0.183939	0.854062	0.905296	cold-shock protein
TX73_RS05990	RPA1174	1282367	1283224	-	rlmJ	WP_011156738.1	CDS	60.1818	-0.869212	0.296029	-2.93624	0.0033222	0.00887043	23S rRNA (adenine(2030)-N(6))-methyltransferase RlmJ
TX73_RS05995	RPA1175	1283518	1283913	+	TX73_RS05995	WP_011156739.1	CDS	1871.24	-0.463842	0.184214	-2.51796	0.0118037	0.0273246	response regulator
TX73_RS06000	RPA1176	1283999	1284394	-	TX73_RS06000	WP_011156740.1	CDS	25.8385	0.0749297	0.44185	0.169582	0.865339	0.912364	thioesterase
TX73_RS06005	RPA1177	1284607	1284810	-	TX73_RS06005	WP_011156741.1	CDS	189.89	-0.68545	0.22198	-3.08789	0.00201582	0.00565337	tautomerase family protein
TX73_RS06010	RPA1178	1284950	1286521	-	hisS	WP_011156742.1	CDS	1338.4	-0.765952	0.157273	-4.8702	1.11e-06	5.7e-06	histidine--tRNA ligase
TX73_RS06015	RPA1179	1286737	1288083	+	TX73_RS06015	WP_042440842.1	CDS	3861.08	0.45695	0.124762	3.66258	0.000249688	0.000830073	aspartate aminotransferase family protein
TX73_RS06020	RPA1180	1288180	1289745	+	TX73_RS06020	WP_011156744.1	CDS	536.688	-0.225012	0.147659	-1.52386	0.127543	0.209285	EAL domain-containing protein
TX73_RS06025	RPA1181	1289758	1290612	+	TX73_RS06025	WP_011156745.1	CDS	199.207	-0.575543	0.200848	-2.86556	0.00416274	0.0108815	TIGR01459 family HAD-type hydrolase
TX73_RS06030	RPA1182	1290644	1292707	-	TX73_RS06030	WP_011156746.1	CDS	436.411	1.17359	0.224766	5.22137	1.78e-07	1.01e-06	membrane protein
TX73_RS06035	RPA1183	1292874	1295699	-	TX73_RS06035	WP_011156747.1	CDS	497.421	1.06159	0.219274	4.84139	1.29e-06	6.53e-06	DUF4159 domain-containing protein
TX73_RS06045	RPA1185	1296628	1297632	-	TX73_RS06045	WP_042440845.1	CDS	712.978	0.896721	0.16694	5.37152	7.81e-08	4.63e-07	MoxR family ATPase
TX73_RS06050	RPA1186	1297866	1298477	+	TX73_RS06050	WP_011156750.1	CDS	309.04	0.708318	0.162293	4.36444	1.27e-05	5.34e-05	DUF1285 domain-containing protein
TX73_RS06055	RPA1187	1298486	1299151	+	TX73_RS06055	WP_011156751.1	CDS	376.21	-0.0985494	0.15751	-0.625669	0.531532	0.646358	CoA pyrophosphatase
TX73_RS06060		1299148	1299411	+	TX73_RS06060	WP_012494883.1	CDS	329.353	0.270615	0.169084	1.60048	0.109492	0.184653	DUF6111 family protein
TX73_RS06065	RPA1188	1299408	1300664	+	TX73_RS06065	WP_011156752.1	CDS	164.893	0.0884215	0.213739	0.413688	0.679102	0.771692	CCA tRNA nucleotidyltransferase
TX73_RS06070	RPA1189	1300794	1301021	-	TX73_RS06070	WP_011156753.1	CDS	16.1552	-0.730457	0.550085	-1.3279	0.184212	0.28222	DUF2158 domain-containing protein
TX73_RS06075	RPA1190	1301099	1301731	-	queE	WP_011156754.1	CDS	105.98	0.124463	0.290741	0.42809	0.668586	0.762488	7-carboxy-7-deazaguanine synthase
TX73_RS06080	RPA1191	1301742	1302197	-	TX73_RS06080	WP_011156755.1	CDS	196.272	0.316387	0.1809	1.74896	0.0802979	0.143121	tRNA (cytidine(34)-2'-O)-methyltransferase
TX73_RS06085	RPA1192	1302474	1303001	+	petA	WP_012494887.1	CDS	11431.3	0.20474	0.161074	1.27109	0.203696	0.307003	ubiquinol-cytochrome c reductase iron-sulfur subunit
TX73_RS06090	RPA1193	1303042	1305108	+	TX73_RS06090	WP_011156757.1	CDS	41080.6	0.0906691	0.139844	0.648358	0.516753	0.632939	cytochrome b N-terminal domain-containing protein
TX73_RS06095	RPA1194	1305267	1305941	+	TX73_RS06095	WP_011156758.1	CDS	136.666	0.144633	0.238484	0.606468	0.544204	0.657682	dienelactone hydrolase family protein
TX73_RS25685		1306047	1306322	-	TX73_RS25685	WP_041809550.1	CDS	25.7841	-0.19702	0.445025	-0.442716	0.657971	0.754928	hypothetical protein
TX73_RS06105	RPA1195	1306424	1307200	-	TX73_RS06105	WP_011156759.1	CDS	906.482	0.628078	0.141629	4.43468	9.22e-06	3.98e-05	SDR family oxidoreductase
TX73_RS06110	RPA1196	1307197	1307835	-	pdxH	WP_011156760.1	CDS	832.271	0.707563	0.13638	5.18817	2.12e-07	1.19e-06	pyridoxamine 5'-phosphate oxidase
TX73_RS06115	RPA1197	1307851	1308369	+	TX73_RS06115	WP_240532695.1	CDS	142.664	-0.0386116	0.214744	-0.179803	0.857307	0.906926	RT0821/Lpp0805 family surface protein
TX73_RS06120	RPA1198	1308489	1309457	+	TX73_RS06120	WP_011156762.1	CDS	1977.69	1.19358	0.157263	7.58968	3.21e-14	3.82e-13	DnaJ domain-containing protein
TX73_RS06125	RPA1199	1309856	1310677	+	fabI	WP_011156763.1	CDS	867.971	-0.116976	0.142627	-0.82015	0.412131	0.535555	enoyl-ACP reductase FabI
TX73_RS06130	RPA1200	1310785	1311378	+	TX73_RS06130	WP_011156764.1	CDS	225.653	-1.46752	0.214073	-6.85524	7.12e-12	6.61e-11	histidine phosphatase family protein
TX73_RS06135	RPA1201	1311494	1312582	+	aroC	WP_011156765.1	CDS	220.634	0.775486	0.188513	4.11369	3.89e-05	0.000150598	chorismate synthase
TX73_RS06140	RPA1202	1312686	1313885	+	TX73_RS06140	WP_011156766.1	CDS	180.808	-0.127478	0.26186	-0.486818	0.626387	0.730313	adenylate/guanylate cyclase domain-containing protein
TX73_RS06145	RPA1203	1314063	1314374	-	clpS	WP_011156767.1	CDS	62.4267	-0.266138	0.339869	-0.783061	0.433591	0.557409	ATP-dependent Clp protease adapter ClpS
TX73_RS06150	RPA1204	1314621	1315457	+	TX73_RS06150	WP_011156768.1	CDS	70.51	1.08414	0.555411	1.95196	0.0509424	0.0971641	DUF1194 domain-containing protein
TX73_RS06155	RPA1205	1315582	1316733	-	yiaY	WP_011156769.1	CDS	39.839	-1.14741	1.09271	-1.05006	0.29369	0.41136	L-threonine dehydrogenase
TX73_RS06160	RPA1206	1316922	1318442	-	TX73_RS06160	WP_011156770.1	CDS	169.892	-1.32602	1.25998	-1.05241	0.292613	0.410316	aldehyde dehydrogenase
TX73_RS06165	RPA1207	1318680	1320569	+	TX73_RS06165	WP_011156771.1	CDS	97.5734	0.843449	0.454849	1.85435	0.0636892	0.117317	sigma-54-dependent Fis family transcriptional regulator
TX73_RS06170	RPA1208	1320610	1322013	-	TX73_RS06170	WP_011156772.1	CDS	129.193	-0.315196	0.233355	-1.35071	0.176787	0.272078	carotenoid oxygenase family protein
TX73_RS06175	RPA1209	1322055	1323434	-	TX73_RS06175	WP_011156773.1	CDS	150.032	-0.188316	0.207166	-0.909014	0.363343	0.486306	VWA-like domain-containing protein
TX73_RS06180	RPA1210	1323427	1324536	-	TX73_RS06180	WP_011156774.1	CDS	311.284	-0.517286	0.171183	-3.02183	0.00251251	0.00688723	AAA family ATPase
TX73_RS06185	RPA1211	1324555	1325607	-	TX73_RS06185	WP_042441400.1	CDS	411.298	-0.393937	0.145061	-2.71567	0.00661416	0.0164106	hypothetical protein
TX73_RS06190	RPA1212	1325781	1326776	-	TX73_RS06190	WP_011156776.1	CDS	1001.98	-2.313	0.200369	-11.5437	7.94e-31	4.48e-29	alpha/beta fold hydrolase
TX73_RS06195	RPA1213	1326998	1328503	-	TX73_RS06195	WP_011156777.1	CDS	51.6427	0.194744	0.326789	0.595932	0.551221	0.66399	M81 family metallopeptidase
TX73_RS06200	RPA1214	1328639	1330291	-	TX73_RS06200	WP_011156778.1	CDS	170.294	0.565447	0.294036	1.92306	0.054473	0.102821	ABC transporter ATP-binding protein
TX73_RS06205	RPA1215	1330400	1331290	-	TX73_RS06205	WP_011156779.1	CDS	136.348	-0.0687226	0.257646	-0.266732	0.789675	0.857465	ABC transporter permease
TX73_RS06210	RPA1216	1331304	1332245	-	TX73_RS06210	WP_011156780.1	CDS	128.745	0.741586	0.271757	2.72885	0.00635549	0.0158519	ABC transporter permease
TX73_RS06215	RPA1217	1332410	1333540	-	TX73_RS06215	WP_011156781.1	CDS	214.344	0.401183	0.228265	1.75753	0.0788273	0.140871	M20/M25/M40 family metallo-hydrolase
TX73_RS06220	RPA1218	1333792	1335405	+	TX73_RS06220	WP_011156782.1	CDS	1238.4	0.236745	0.196074	1.20742	0.22727	0.335588	ABC transporter substrate-binding protein
TX73_RS06225	RPA1219	1335945	1336580	-	TX73_RS06225	WP_042440848.1	CDS	470.478	1.15497	0.206108	5.60372	2.1e-08	1.33e-07	hypothetical protein
TX73_RS06230	RPA1220	1337065	1338081	+	TX73_RS06230	WP_011156784.1	CDS	901.378	1.15329	0.166919	6.90928	4.87e-12	4.58e-11	CBS domain-containing protein
TX73_RS06235	RPA1221	1338132	1338923	-	TX73_RS06235	WP_011156785.1	CDS	162.437	0.52971	0.288332	1.83715	0.0661878	0.121494	hypothetical protein
TX73_RS06240	RPA1222	1338952	1339884	-	TX73_RS06240	WP_042440849.1	CDS	464.556	-0.0187628	0.197624	-0.0949417	0.924361	0.948813	CHAD domain-containing protein
TX73_RS06245	RPA1223	1339991	1340314	-	TX73_RS06245	WP_011156787.1	CDS	228.326	-0.148702	0.2229	-0.667126	0.504691	0.623164	hypothetical protein
TX73_RS06250	RPA1224	1340583	1342406	+	iorA	WP_042440850.1	CDS	1722.41	0.0964325	0.198163	0.486633	0.626518	0.730313	indolepyruvate ferredoxin oxidoreductase subunit alpha
TX73_RS06255	RPA1225	1342403	1343347	+	TX73_RS06255	WP_042440852.1	CDS	784.283	0.246249	0.203206	1.21182	0.22558	0.333572	2-oxoacid:acceptor oxidoreductase family protein
TX73_RS06260	RPA1226	1343344	1344507	+	TX73_RS06260	WP_011156790.1	CDS	662.483	0.0769811	0.179341	0.429245	0.667745	0.762263	2-oxoacid:acceptor oxidoreductase subunit alpha
TX73_RS06265	RPA1227	1344509	1345339	+	TX73_RS06265	WP_011156791.1	CDS	599.078	0.505023	0.18557	2.72148	0.0064991	0.0161675	2-oxoacid:ferredoxin oxidoreductase subunit beta
TX73_RS06270	RPA1228	1345354	1345914	+	TX73_RS06270	WP_011156792.1	CDS	366.255	0.236068	0.173825	1.35808	0.174437	0.269179	2-oxoacid:acceptor oxidoreductase family protein
TX73_RS06275	RPA1229	1345938	1347272	+	TX73_RS06275	WP_011156793.1	CDS	1072.24	0.0253458	0.200382	0.126487	0.899346	0.932845	phenylacetate--CoA ligase
TX73_RS06280	RPA1230	1347482	1348354	+	TX73_RS06280	WP_011156794.1	CDS	68.8456	0.15035	0.712668	0.210968	0.832912	0.891075	branched-chain amino acid ABC transporter permease
TX73_RS06285	RPA1231	1348357	1349502	+	TX73_RS06285	WP_011156795.1	CDS	34.6713	-0.115625	0.865027	-0.133666	0.893666	0.929601	branched-chain amino acid ABC transporter permease
TX73_RS06290	RPA1232	1349499	1350260	+	TX73_RS06290	WP_011156796.1	CDS	20.5492	-0.126404	0.906541	-0.139435	0.889106	0.926701	ABC transporter ATP-binding protein
TX73_RS06295	RPA1233	1350264	1351013	+	TX73_RS06295	WP_011156797.1	CDS	25.2331	-0.382804	0.652211	-0.586933	0.557249	0.669717	ABC transporter ATP-binding protein
TX73_RS06300	RPA1234	1350997	1352697	+	TX73_RS06300	WP_011156798.1	CDS	13.3037	-0.881826	0.640354	-1.37709	0.168484	0.261109	AMP-binding protein
TX73_RS06305	RPA1235	1352737	1353942	+	TX73_RS06305	WP_011156799.1	CDS	64.9486	-0.960896	0.564229	-1.70303	0.0885634	0.15528	ABC transporter substrate-binding protein
TX73_RS06310	RPA1236	1354133	1355329	-	TX73_RS06310	WP_011156800.1	CDS	151.51	0.221116	0.355429	0.622108	0.533871	0.64837	acyl-CoA dehydrogenase family protein
TX73_RS06315	RPA1237	1355348	1356484	-	TX73_RS06315	WP_011156801.1	CDS	69.1683	0.705662	0.447944	1.57534	0.115179	0.192331	acyl-CoA dehydrogenase
TX73_RS06320	RPA1238	1356488	1357336	-	TX73_RS06320	WP_011156802.1	CDS	169.113	0.290357	0.420304	0.690827	0.489674	0.609871	enoyl-CoA hydratase
TX73_RS06325	RPA1239	1357660	1358460	+	exbB	WP_079403159.1	CDS	99.0488	-0.709194	0.246491	-2.87715	0.0040128	0.0105244	tonB-system energizer ExbB
TX73_RS06330	RPA1240	1358465	1358902	+	exbD	WP_011156804.1	CDS	57.1128	0.553486	1.57553	0.351301	0.725363	0.809874	TonB system transport protein ExbD
TX73_RS06335	RPA1241	1358899	1359771	+	TX73_RS06335	WP_011156805.1	CDS	59.2813	-0.725151	1.01509	-0.714374	0.474996	0.597246	energy transducer TonB
TX73_RS06340	RPA1242	1359791	1361299	-	TX73_RS06340	WP_174270106.1	CDS	207.305	-0.0422682	0.270308	-0.156371	0.875741	0.918789	AMP-binding protein
TX73_RS06345	RPA1243	1361541	1362803	+	TX73_RS06345	WP_234819427.1	CDS	1513.73	1.3459	0.154472	8.71291	2.96e-18	5.39e-17	hypothetical protein
TX73_RS06350	RPA1244	1362819	1363424	+	TX73_RS06350	WP_011156808.1	CDS	985.896	0.55317	0.137065	4.03582	5.44e-05	0.000202509	hypothetical protein
TX73_RS06355	RPA1245	1363411	1363803	+	TX73_RS06355	WP_011156809.1	CDS	611.179	0.252326	0.145052	1.73956	0.0819364	0.145713	phage holin family protein
TX73_RS06360	RPA1246	1363800	1364501	+	TX73_RS06360	WP_011156810.1	CDS	513.497	0.35844	0.144022	2.48878	0.0128182	0.0293147	hypothetical protein
TX73_RS25690		1364507	1364665	+	TX73_RS25690	WP_158255395.1	CDS	304.788	-0.0607947	0.1936	-0.314022	0.753504	0.832628	hypothetical protein
TX73_RS06365	RPA1247	1364694	1365647	+	TX73_RS06365	WP_042440855.1	CDS	171.884	-0.572629	0.23417	-2.44536	0.0144707	0.0326055	YihY/virulence factor BrkB family protein
TX73_RS06370	RPA1248	1365644	1366570	-	TX73_RS06370	WP_011156812.1	CDS	70.3957	1.35366	0.323156	4.18886	2.8e-05	0.00011153	response regulator transcription factor
TX73_RS06375	RPA1249	1366560	1369928	-	TX73_RS06375	WP_011156813.1	CDS	129.782	0.398849	1.45264	0.274569	0.783647	0.852628	ATP-binding protein
TX73_RS06380	RPA1250	1370185	1371447	+	urtA	WP_011156814.1	CDS	25.1108	0.361881	0.495605	0.730181	0.465279	0.587526	urea ABC transporter substrate-binding protein
TX73_RS06390	RPA1252	1372555	1373706	+	urtC	WP_011156816.1	CDS	11.4932	-0.0329212	0.640151	-0.0514272	0.958985	0.971306	urea ABC transporter permease subunit UrtC
TX73_RS06395	RPA1253	1373717	1374472	+	urtD	WP_011156817.1	CDS	18.3066	-0.819165	0.571977	-1.43216	0.152097	0.240812	urea ABC transporter ATP-binding protein UrtD
TX73_RS06400	RPA1254	1374483	1375172	+	urtE	WP_011156818.1	CDS	20.7318	0.730159	0.529873	1.37799	0.168207	0.260956	urea ABC transporter ATP-binding subunit UrtE
TX73_RS06405	RPA1255	1375209	1376438	+	TX73_RS06405	WP_011156819.1	CDS	216.641	0.484738	0.176773	2.74215	0.00610393	0.015297	acetamidase/formamidase family protein
TX73_RS06410	RPA1256	1376627	1376971	+	TX73_RS06410	WP_011156820.1	CDS	16.3582	0.0494074	0.540647	0.0913857	0.927186	0.95087	zinc ribbon domain-containing protein
TX73_RS06415	RPA1257	1377086	1377883	-	cobS	WP_011156821.1	CDS	34.6467	-1.05493	0.418125	-2.52301	0.0116356	0.026975	adenosylcobinamide-GDP ribazoletransferase
TX73_RS06420	RPA1258	1378015	1378485	+	TX73_RS06420	WP_234931784.1	CDS	2484.32	0.104889	0.130596	0.80315	0.421888	0.545688	hypothetical protein
TX73_RS06425	RPA1259	1378745	1381489	+	TX73_RS06425	WP_011156823.1	CDS	2391.45	-0.397175	0.0977028	-4.06513	4.8e-05	0.00018108	cation-transporting P-type ATPase
TX73_RS06430	RPA1260	1381578	1382483	+	TX73_RS06430	WP_011156824.1	CDS	1621.95	0.37801	0.109303	3.45837	0.000543453	0.00169714	universal stress protein
TX73_RS06435	RPA1261	1382580	1384175	+	TX73_RS06435	WP_011156825.1	CDS	345.659	-0.407134	0.271979	-1.49693	0.134411	0.218736	FAD-binding oxidoreductase
TX73_RS06440	RPA1262	1384147	1384611	-	TX73_RS06440	WP_011156826.1	CDS	111.08	-0.242001	0.257671	-0.939185	0.347636	0.469666	hypothetical protein
TX73_RS06445	RPA1263	1384843	1385118	+	TX73_RS06445	WP_011156827.1	CDS	1646.85	-0.732137	0.176914	-4.13837	3.5e-05	0.000136735	DUF1153 domain-containing protein
TX73_RS06450	RPA1264	1385318	1386934	+	fliF	WP_011156828.1	CDS	732.913	0.127114	0.153346	0.82894	0.407138	0.530662	flagellar M-ring protein FliF
TX73_RS06455	RPA1265	1386941	1388029	+	fliG	WP_011156829.1	CDS	795.278	0.0688045	0.135943	0.506128	0.612767	0.718471	flagellar motor switch protein FliG
TX73_RS06460	RPA1266	1388029	1388655	+	TX73_RS06460	WP_011156830.1	CDS	295.392	-0.0828968	0.184037	-0.450435	0.652397	0.751488	FliH/SctL family protein
TX73_RS06465	RPA1267	1388673	1389020	+	fliN	WP_011156831.1	CDS	472.302	0.286702	0.179947	1.59326	0.111103	0.186842	flagellar motor switch protein FliN
TX73_RS06470	RPA1268	1389068	1390447	+	TX73_RS06470	WP_011156832.1	CDS	1175.44	0.386243	0.141392	2.73171	0.00630061	0.0157399	sigma-54 dependent transcriptional regulator
TX73_RS25855	RPA1269	1390811	1390966	-	TX73_RS25855	WP_011156833.1	CDS	35.6417	-0.433541	0.407958	-1.06271	0.287913	0.404565	hypothetical protein
TX73_RS06480	RPA1270	1391021	1391299	-	TX73_RS06480	WP_011156834.1	CDS	107.897	-0.532275	0.250389	-2.12579	0.0335206	0.0681642	DUF1488 domain-containing protein
TX73_RS06485		1391337	1391606	-	TX73_RS06485	WP_042441404.1	CDS	167.02	-0.459745	0.220547	-2.08456	0.0371088	0.0741237	hypothetical protein
TX73_RS06490	RPA1272	1391835	1392662	+	TX73_RS06490	WP_011156836.1	CDS	261.107	0.909029	0.320316	2.83791	0.004541	0.0117728	transglutaminase family protein
TX73_RS06495	RPA1273	1392794	1393903	+	TX73_RS06495	WP_011156837.1	CDS	207.039	-0.329005	0.225862	-1.45666	0.14521	0.232081	ATP-dependent RecD-like DNA helicase
TX73_RS06500		1393995	1394690	-	TX73_RS06500	WP_042440860.1	CDS	55.7426	-0.34418	0.327846	-1.04982	0.293799	0.41136	class I SAM-dependent methyltransferase
TX73_RS06505		1394973	1395500	+	TX73_RS06505	WP_042440862.1	CDS	1800.59	-1.39595	0.208784	-6.68611	2.29e-11	2e-10	DNA starvation/stationary phase protection protein
TX73_RS06510	RPA1275	1395763	1396287	-	TX73_RS06510	WP_011156839.1	CDS	81.3053	-2.92474	0.325679	-8.98043	2.7e-19	5.3e-18	hypothetical protein
TX73_RS06515	RPA1276	1396520	1397713	-	carA	WP_011156840.1	CDS	657.383	-0.69119	0.165426	-4.17823	2.94e-05	0.000116382	glutamine-hydrolyzing carbamoyl-phosphate synthase small subunit
TX73_RS06520	RPA1277	1397862	1398566	+	TX73_RS06520	WP_011156841.1	CDS	361.495	0.862086	0.174812	4.93149	8.16e-07	4.23e-06	alpha/beta hydrolase
TX73_RS06525	RPA1278	1398724	1399179	+	TX73_RS06525	WP_011156842.1	CDS	452.222	0.242401	0.204737	1.18396	0.236428	0.346195	GatB/YqeY domain-containing protein
TX73_RS06530	RPA1280	1399766	1400614	+	TX73_RS06530	WP_011156844.1	CDS	47.8633	1.16247	0.439307	2.64614	0.00814159	0.0196845	DUF2189 domain-containing protein
TX73_RS06535	RPA1281	1400728	1401201	-	TX73_RS06535	WP_011156845.1	CDS	88.3769	1.89026	0.747963	2.52722	0.0114971	0.0266931	SRPBCC family protein
TX73_RS06540	RPA1282	1401194	1401508	-	TX73_RS06540	WP_011156846.1	CDS	89.7741	1.80737	0.272968	6.62118	3.56e-11	3.01e-10	helix-turn-helix domain-containing protein
TX73_RS06545	RPA1283	1401637	1402254	+	TX73_RS06545	WP_011156847.1	CDS	339.818	0.804544	0.230999	3.48289	0.000496023	0.00155818	LysE family translocator
TX73_RS06550	RPA1284	1402378	1403175	-	TX73_RS06550	WP_011156848.1	CDS	247.19	-0.138372	0.16906	-0.818478	0.413085	0.536647	N-formylglutamate amidohydrolase
TX73_RS06555	RPA1285	1403337	1403744	+	TX73_RS06555	WP_011156849.1	CDS	50.4924	-0.54677	0.330336	-1.65519	0.0978855	0.168751	gamma-glutamylcyclotransferase
TX73_RS06560	RPA1286	1403761	1404003	-	TX73_RS06560	WP_011156850.1	CDS	1586.97	0.888298	0.162392	5.47009	4.5e-08	2.74e-07	hypothetical protein
TX73_RS06565	RPA1287	1404459	1406468	+	dnaG	WP_011156851.1	CDS	920.476	0.625685	0.192481	3.25063	0.00115149	0.00339921	DNA primase
TX73_RS06570	RPA1288	1406728	1408824	+	rpoD	WP_011156852.1	CDS	6074.42	0.616817	0.131084	4.70552	2.53e-06	1.21e-05	RNA polymerase sigma factor RpoD
TX73_RS06575	RPA1289	1408897	1409175	+	TX73_RS06575	WP_042440864.1	CDS	477.625	1.14183	0.147322	7.75059	9.15e-15	1.15e-13	hypothetical protein
TX73_RS06580	RPA1290	1409572	1409895	-	TX73_RS06580	WP_011156854.1	CDS	139.98	-2.56932	0.254885	-10.0803	6.75e-24	2.01e-22	HigA family addiction module antitoxin
TX73_RS06585	RPA1291	1409905	1410195	-	TX73_RS06585	WP_011156855.1	CDS	237.742	-2.94819	0.210526	-14.0039	1.47e-44	2e-42	type II toxin-antitoxin system RelE/ParE family toxin
TX73_RS06590	RPA1293	1410551	1411431	-	TX73_RS06590		CDS (pseudo gene)	137.415	1.41169	0.248421	5.68264	1.33e-08	8.59e-08	IS5 family transposase - frameshifted; incomplete; partial in the middle of a contig; missing C-terminus
TX73_RS25420	RPA1294	1411896	1413359	+	TX73_RS25420	WP_011156858.1	CDS	647.782	-12.5374	1.1957	-10.4854	1.01e-25	3.51e-24	hypothetical protein
TX73_RS06600	RPA1295	1413730	1414743	+	TX73_RS06600	WP_234803356.1	CDS	37.87	-8.44134	1.23988	-6.80818	9.88e-12	9.02e-11	DUF4118 domain-containing protein
TX73_RS06605	RPA1296	1414958	1416721	+	TX73_RS06605	WP_011156860.1	CDS	451.657	-0.6343	0.167381	-3.78956	0.000150913	0.000521855	diguanylate cyclase
TX73_RS06610	RPA1297	1416913	1417764	-	TX73_RS06610	WP_011156861.1	CDS	213.068	2.69252	0.288737	9.32517	1.11e-20	2.52e-19	SDR family NAD(P)-dependent oxidoreductase
TX73_RS06615	RPA1298	1417955	1419070	-	TX73_RS06615	WP_011156862.1	CDS	661.986	-0.0847058	0.145402	-0.582563	0.560188	0.671715	beta-ketoacyl-ACP synthase III
TX73_RS06620	RPA1299	1419368	1419715	+	TX73_RS06620	WP_011156863.1	CDS	49.0474	0.327811	0.394793	0.830336	0.406349	0.530057	cupin domain-containing protein
TX73_RS06625	RPA1300	1419941	1420894	+	TX73_RS06625	WP_011156864.1	CDS	52.3342	-8.90854	1.22514	-7.27144	3.56e-13	3.79e-12	restriction endonuclease
TX73_RS06630	RPA1301	1421072	1421635	+	TX73_RS06630	WP_011156865.1	CDS	143.445	-2.5205	0.347773	-7.24753	4.24e-13	4.5e-12	type 1 glutamine amidotransferase
TX73_RS06635	RPA1302	1421829	1422200	-	TX73_RS06635	WP_011156866.1	CDS	686.832	1.427	0.242106	5.89413	3.77e-09	2.58e-08	hypothetical protein
TX73_RS06640	RPA1303	1422427	1423245	+	TX73_RS06640	WP_011156867.1	CDS	284.328	0.428164	0.213456	2.00587	0.0448702	0.0874139	lytic murein transglycosylase
TX73_RS06645	RPA1304	1423276	1423989	-	TX73_RS06645	WP_011156868.1	CDS	1032.9	-0.399208	0.201451	-1.98166	0.0475169	0.092002	flagellar basal body rod modification protein FlgD
TX73_RS26040		1424002	1424538	-	TX73_RS26040	WP_234803367.1	CDS	131.033	-0.65804	0.253042	-2.60052	0.00930827	0.02214	flagellar hook-length control protein FliK
TX73_RS06655	RPA1306	1425907	1427100	+	mnmA	WP_079403157.1	CDS	457.892	0.38803	0.146104	2.65585	0.0079108	0.0191657	tRNA 2-thiouridine(34) synthase MnmA
TX73_RS06660	RPA1307	1427120	1427758	+	TX73_RS06660	WP_011156871.1	CDS	309.09	-0.966584	0.182993	-5.28209	1.28e-07	7.36e-07	class I SAM-dependent methyltransferase
TX73_RS06665		1427804	1428142	+	TX73_RS06665	WP_042440868.1	CDS	118.637	-1.56269	0.296984	-5.26189	1.43e-07	8.2e-07	hypothetical protein
TX73_RS26045	RPA1309	1429583	1429996	+	TX73_RS26045		CDS (pseudo gene)	20.3456	-1.42574	0.511638	-2.78662	0.00532602	0.0135848	transposase - frameshifted; incomplete; partial in the middle of a contig; missing C-terminus
TX73_RS06685	RPA1310	1430328	1431443	+	TX73_RS06685	WP_011156874.1	CDS	39.5364	-0.355289	0.365408	-0.972308	0.330897	0.451822	NADH:flavin oxidoreductase/NADH oxidase
TX73_RS06695	RPA1312	1432289	1432831	+	TX73_RS06695	WP_011156876.1	CDS	22.9575	0.144224	0.465131	0.310071	0.756507	0.83411	hypothetical protein
TX73_RS06700	RPA1313	1433238	1435136	+	TX73_RS06700	WP_011156877.1	CDS	85.078	0.405378	0.253543	1.59886	0.109853	0.185102	PAS domain S-box protein
TX73_RS06705	RPA1314	1435210	1435623	+	TX73_RS06705	WP_234803355.1	CDS	53.8449	0.818843	1.01265	0.808614	0.418737	0.542354	response regulator
TX73_RS06710	RPA1315	1435620	1436306	+	TX73_RS06710	WP_011156879.1	CDS	116.478	0.643891	0.270775	2.37795	0.017409	0.0382611	response regulator
TX73_RS06725	RPA1319	1437556	1438581	+	TX73_RS06725	WP_011156881.1	CDS	5.73905	-2.2334	1.1825	-1.88871	0.0589312	0.109628	cytochrome d ubiquinol oxidase subunit II
TX73_RS06730	RPA1320	1438689	1438997	+	TX73_RS06730	WP_011156882.1	CDS	20.9872	-3.83638	0.724902	-5.29227	1.21e-07	7e-07	UBP-type zinc finger domain-containing protein
TX73_RS25960	RPA1321	1439418	1440020	+	TX73_RS25960	WP_234803353.1	CDS	9.08828	-1.21846	0.859286	-1.41799	0.156194	0.245781	AraC family transcriptional regulator
TX73_RS06740	RPA1322	1440217	1440915	+	TX73_RS06740	WP_011156884.1	CDS	39.1446	-1.27787	0.37644	-3.39463	0.000687219	0.00210161	sensor histidine kinase
TX73_RS06765	RPA1326	1445131	1446114	-	TX73_RS06765	WP_011156889.1	CDS	1075.8	-0.260509	0.176889	-1.47272	0.140825	0.226603	AraC family transcriptional regulator
TX73_RS06770	RPA1327	1446214	1447170	+	TX73_RS06770	WP_011156890.1	CDS	15.194	-0.988526	0.593691	-1.66505	0.0959024	0.165815	protein kinase
TX73_RS06775	RPA1328	1447187	1451350	+	TX73_RS06775	WP_147408411.1	CDS	32.7004	0.192483	0.392518	0.490379	0.623865	0.72869	ATP-binding protein
TX73_RS06780	RPA1329	1451481	1452938	+	fumC	WP_011156892.1	CDS	7.61757	-0.997917	0.86734	-1.15055	0.249918	0.361476	class II fumarate hydratase
TX73_RS06795	RPA1331	1454615	1456108	+	mqo	WP_011156894.1	CDS	9.89719	0.523377	0.933713	0.560533	0.575116	0.684574	malate dehydrogenase (quinone)
TX73_RS06800	RPA1332	1456368	1457000	+	TX73_RS06800	WP_042441423.1	CDS	83.9851	0.1683	0.272389	0.617866	0.536664	0.651347	tyrosine-type recombinase/integrase
TX73_RS06805	RPA1333	1457225	1457881	+	TX73_RS06805	WP_011156896.1	CDS	6.59203	-5.92508	1.51317	-3.91567	9.02e-05	0.000325547	STN domain-containing protein
TX73_RS06820	RPA1336	1459664	1469554	+	TX73_RS06820	WP_011156899.1	CDS	47.9589	-8.78598	1.25567	-6.99703	2.61e-12	2.54e-11	filamentous hemagglutinin N-terminal domain-containing protein
TX73_RS24825	RPA1337	1469506	1471704	+	TX73_RS24825	WP_052304830.1	CDS	6.45755	-5.89781	1.67205	-3.5273	0.000419826	0.00133365	filamentous haemagglutinin family protein
TX73_RS06830	RPA1338	1472896	1473558	+	TX73_RS06830	WP_234803350.1	CDS	8.25295	-6.24283	1.44541	-4.31908	1.57e-05	6.47e-05	TonB C-terminal domain-containing protein
TX73_RS06835	RPA1339	1473588	1474103	+	TX73_RS06835	WP_234803349.1	CDS	7.21802	-6.05424	1.47476	-4.10524	4.04e-05	0.000155836	sigma-70 family RNA polymerase sigma factor
TX73_RS06840	RPA1340	1474165	1475148	+	TX73_RS06840	WP_011156903.1	CDS	13.8915	-7.00011	1.372	-5.10213	3.36e-07	1.83e-06	FecR domain-containing protein
TX73_RS06845	RPA1341	1475786	1488310	+	TX73_RS06845	WP_234931792.1	CDS	100.012	-9.84546	1.2413	-7.93156	2.16e-15	2.82e-14	filamentous haemagglutinin family protein
TX73_RS06850	RPA1342	1488669	1488851	-	TX73_RS06850	WP_042440874.1	CDS	37.2829	-8.42147	1.24626	-6.75738	1.41e-11	1.26e-10	hypothetical protein
TX73_RS06855	RPA1343	1489054	1489806	+	TX73_RS06855	WP_011156906.1	CDS	53.8053	-8.95072	1.22843	-7.2863	3.19e-13	3.43e-12	serine protease
TX73_RS06860	RPA1344	1489856	1490317	+	TX73_RS06860	WP_011156907.1	CDS	60.9351	-9.13076	1.22861	-7.43175	1.07e-13	1.21e-12	hypothetical protein
TX73_RS06865	RPA1345	1490529	1491218	+	TX73_RS06865	WP_119846083.1	CDS	40.6235	-8.54719	1.27556	-6.70074	2.07e-11	1.83e-10	STN domain-containing protein
TX73_RS06870	RPA1346	1491235	1491948	+	TX73_RS06870	WP_011156909.1	CDS	15.1066	-7.12019	1.34325	-5.30073	1.15e-07	6.7e-07	energy transducer TonB
TX73_RS06875	RPA1347	1492084	1492635	+	TX73_RS06875	WP_011156910.1	CDS	11.8067	-6.76337	1.36747	-4.94589	7.58e-07	3.96e-06	RNA polymerase sigma factor
TX73_RS06880	RPA1348	1492957	1493943	+	TX73_RS06880	WP_234803348.1	CDS	45.3249	-8.7039	1.24222	-7.00672	2.44e-12	2.38e-11	FecR domain-containing protein
TX73_RS06890	RPA1350	1495957	1497984	+	TX73_RS06890	WP_011156913.1	CDS	9.78106	-6.4859	1.40001	-4.63275	3.61e-06	1.67e-05	MotA/TolQ/ExbB proton channel family protein
TX73_RS06895	RPA1351	1497989	1498393	+	TX73_RS06895	WP_011156914.1	CDS	2.25025	-4.3806	2.06475	-2.12161	0.0338704	0.0686985	biopolymer transporter ExbD
TX73_RS06910	RPA1354	1499664	1501541	+	TX73_RS06910	WP_011156917.1	CDS	16.1133	-7.20846	1.3127	-5.49133	3.99e-08	2.44e-07	putative porin
TX73_RS06915	RPA1355	1501571	1502137	+	TX73_RS06915	WP_234803347.1	CDS	10.5031	-6.58998	1.40143	-4.70233	2.57e-06	1.22e-05	hypothetical protein
TX73_RS06920	RPA1356	1502134	1503177	+	TX73_RS06920	WP_011156919.1	CDS	16.6763	-7.25802	1.55163	-4.67767	2.9e-06	1.37e-05	peptidylprolyl isomerase
TX73_RS06925	RPA1357	1503219	1503734	+	TX73_RS06925	WP_011156920.1	CDS	17.9287	-7.36354	1.30146	-5.6579	1.53e-08	9.84e-08	YbjN domain-containing protein
TX73_RS25425		1504606	1505148	+	TX73_RS25425		CDS (pseudo gene)	3.29056	-4.92471	2.38822	-2.06208	0.0391997	0.0775688	transglycosylase SLT domain-containing protein - incomplete; partial in the middle of a contig; missing N-terminus
TX73_RS26055	RPA1360	1505154	1505711	+	TX73_RS26055	WP_011156923.1	CDS	3.03835	-4.81224	1.87577	-2.56547	0.0103035	0.0242188	hypothetical protein
TX73_RS06950	RPA1362	1506856	1507920	+	TX73_RS06950	WP_011156925.1	CDS	776.527	-0.0016807	0.353868	-0.00474949	0.99621	0.997264	ABC transporter substrate-binding protein
TX73_RS06955	RPA1363	1507917	1509533	+	TX73_RS06955	WP_011156926.1	CDS	273.882	-0.477927	0.191962	-2.4897	0.0127852	0.0292533	ABC transporter permease
TX73_RS06960	RPA1364	1509530	1510339	+	TX73_RS06960	WP_011156927.1	CDS	122.586	-0.83936	0.230247	-3.64548	0.000266891	0.000881392	ABC transporter ATP-binding protein
TX73_RS06965	RPA1365	1510381	1512045	+	TX73_RS06965	WP_011156928.1	CDS	172.976	-0.479664	0.252368	-1.90065	0.0573478	0.107052	alkaline phosphatase family protein
TX73_RS06970	RPA1366	1512100	1512435	-	TX73_RS06970	WP_011156929.1	CDS	18.3291	3.9541	0.713514	5.54174	2.99e-08	1.85e-07	thiosulfate oxidation carrier complex protein SoxZ
TX73_RS06975	RPA1367	1512432	1512902	-	TX73_RS06975	WP_011156930.1	CDS	14.568	3.18458	0.798149	3.98996	6.61e-05	0.000243271	thiosulfate oxidation carrier protein SoxY
TX73_RS06980	RPA1368	1513015	1513605	+	TX73_RS06980	WP_011156931.1	CDS	8.10997	3.05017	1.06293	2.86958	0.00411015	0.0107559	AMP-binding protein
TX73_RS06985	RPA1369	1513718	1514713	+	TX73_RS06985	WP_079403152.1	CDS	87.2697	1.7733	0.278404	6.36951	1.9e-10	1.49e-09	nitronate monooxygenase
TX73_RS25050	RPA1370	1515576	1516643	-	TX73_RS25050	WP_011156933.1	CDS	10.433	-6.58559	1.39132	-4.73335	2.21e-06	1.07e-05	TIM barrel protein
TX73_RS07005	RPA1372	1517129	1518511	-	nifN	WP_011156935.1	CDS	4.9772	-5.51663	1.58982	-3.46997	0.000520523	0.00162866	nitrogenase iron-molybdenum cofactor biosynthesis protein NifN
TX73_RS07010	RPA1373	1518523	1519905	-	nifE	WP_011156936.1	CDS	5.32704	-5.6123	1.56661	-3.58244	0.000340396	0.00110146	nitrogenase iron-molybdenum cofactor biosynthesis protein NifE
TX73_RS07015	RPA1374	1520225	1521856	+	TX73_RS07015	WP_042441437.1	CDS	7.26758	-6.05487	1.4812	-4.08782	4.35e-05	0.000166374	sigma-54-dependent Fis family transcriptional regulator
TX73_RS07025	RPA1376	1522488	1523378	-	nifH	WP_011156939.1	CDS	35.4208	-8.3438	1.24718	-6.69012	2.23e-11	1.95e-10	nitrogenase iron protein
TX73_RS07035	RPA1378	1524697	1526115	+	vnfD	WP_011156941.1	CDS	9.1662	-6.39293	1.42154	-4.49719	6.89e-06	3.06e-05	nitrogenase vanadium-iron protein%2C alpha chain
TX73_RS07045	RPA1380	1526517	1527905	+	vnfK	WP_011156943.1	CDS	25.3736	-7.86161	1.2812	-6.13613	8.46e-10	6.17e-09	V-containing nitrogenase subunit beta
TX73_RS07050	RPA1381	1527902	1528840	+	TX73_RS07050	WP_146090419.1	CDS	6.40251	-5.88369	1.53432	-3.83474	0.000125699	0.000442422	hypothetical protein
TX73_RS07055	RPA1382	1528871	1529356	+	TX73_RS07055	WP_011156945.1	CDS	5.96774	-5.78097	1.54033	-3.75308	0.000174673	0.000598336	NifB/NifX family molybdenum-iron cluster-binding protein
TX73_RS07060	RPA1383	1529451	1529894	+	TX73_RS07060	WP_011156946.1	CDS	129.495	-10.217	1.20358	-8.4888	2.09e-17	3.41e-16	LysR family transcriptional regulator
TX73_RS07070	RPA1385	1530703	1531593	-	phnD	WP_011156948.1	CDS	5.83372	-5.74118	1.78657	-3.21352	0.00131121	0.00383164	phosphate/phosphite/phosphonate ABC transporter substrate-binding protein
TX73_RS07085	RPA1388	1534069	1535079	+	TX73_RS07085	WP_011156951.1	CDS	1.51879	-3.80263	3.88889	-0.977821	0.328163	0.449125	hypothetical protein
TX73_RS07090	RPA1389	1535067	1536164	+	TX73_RS07090	WP_011156952.1	CDS	3.88902	-5.16566	1.72041	-3.00258	0.00267701	0.00727913	ABC transporter substrate-binding protein
TX73_RS07095	RPA1390	1536155	1536853	+	TX73_RS07095	WP_011156953.1	CDS	4.15394	-5.25213	1.65013	-3.18285	0.00145831	0.00423278	hypothetical protein
TX73_RS07110	RPA1393	1538664	1539338	+	TX73_RS07110	WP_042440886.1	CDS	127.637	-10.1959	1.20255	-8.47854	2.28e-17	3.71e-16	pyridoxamine 5'-phosphate oxidase family protein
TX73_RS07115	RPA1394	1539494	1540966	-	TX73_RS07115	WP_052304832.1	CDS	55.993	-9.00476	1.22741	-7.33637	2.19e-13	2.38e-12	PLP-dependent aminotransferase family protein
TX73_RS07120	RPA1395	1541222	1542790	+	TX73_RS07120	WP_011156958.1	CDS	10.5582	-6.60442	1.40434	-4.70286	2.57e-06	1.22e-05	extracellular solute-binding protein
TX73_RS07140	RPA1399	1545836	1546921	+	TX73_RS07140	WP_011156962.1	CDS	4.99001	-5.51599	1.58483	-3.4805	0.00050048	0.00157009	ABC transporter ATP-binding protein
TX73_RS07145	RPA1400	1546931	1547713	+	TX73_RS07145	WP_042441452.1	CDS	3.92757	-5.17422	1.67378	-3.09134	0.00199257	0.00559479	type 1 glutamine amidotransferase
TX73_RS07150	RPA1401	1547728	1549113	+	TX73_RS07150	WP_011156964.1	CDS	46.8339	-8.74806	1.22878	-7.11929	1.08e-12	1.1e-11	glutamine synthetase family protein
TX73_RS07155	RPA1402	1549121	1550575	+	TX73_RS07155	WP_011156965.1	CDS	59.8157	-9.1032	1.22341	-7.44084	1e-13	1.13e-12	amidase family protein
TX73_RS07160	RPA1403	1550579	1551406	+	TX73_RS07160	WP_011156966.1	CDS	68.6657	-9.30137	1.21915	-7.62937	2.36e-14	2.84e-13	type 1 glutamine amidotransferase
TX73_RS07165	RPA1404	1551670	1553493	-	atzF	WP_042440890.1	CDS	5.91964	-3.15213	1.26593	-2.48998	0.0127752	0.0292445	allophanate hydrolase
TX73_RS07170	RPA1405	1553493	1557041	-	uca	WP_011156968.1	CDS	28.896	0.0697508	0.474097	0.147123	0.883035	0.9228	urea carboxylase
TX73_RS07175	RPA1406	1557044	1557679	-	TX73_RS07175	WP_011156969.1	CDS	15.0691	0.322541	0.589266	0.54736	0.584131	0.692358	urea carboxylase-associated family protein
TX73_RS07180	RPA1407	1557682	1558521	-	TX73_RS07180	WP_011156970.1	CDS	8.43756	-2.69276	1.24036	-2.17096	0.0299341	0.0616659	urea carboxylase-associated family protein
TX73_RS07185	RPA1408	1558560	1559351	-	TX73_RS07185	WP_011156971.1	CDS	5.7802	0.394342	0.941095	0.419025	0.675198	0.768362	ABC transporter ATP-binding protein
TX73_RS07190	RPA1409	1559348	1560166	-	TX73_RS07190	WP_011156972.1	CDS	9.27029	0.660051	0.729691	0.904562	0.365698	0.488491	ABC transporter permease
TX73_RS07195	RPA1410	1560201	1561271	-	TX73_RS07195	WP_011156973.1	CDS	52.9481	0.205193	0.313872	0.653747	0.513275	0.63031	putative urea ABC transporter substrate-binding protein
TX73_RS07200	RPA1411	1561646	1562437	-	TX73_RS07200	WP_011156974.1	CDS	105.863	2.1821	0.296067	7.37028	1.7e-13	1.87e-12	enoyl-CoA hydratase-related protein
TX73_RS07205	RPA1412	1562558	1564117	+	TX73_RS07205	WP_011156975.1	CDS	43.2426	-2.4925	0.452788	-5.50478	3.7e-08	2.26e-07	long-chain fatty acid--CoA ligase
TX73_RS07210	RPA1413	1564275	1565213	-	TX73_RS07210	WP_011156976.1	CDS	19.287	-1.46951	0.52945	-2.77553	0.00551119	0.0139743	IclR family transcriptional regulator
TX73_RS07215	RPA1414	1565333	1566193	+	TX73_RS07215	WP_011156977.1	CDS	254.011	-1.32684	0.272355	-4.87175	1.11e-06	5.66e-06	MaoC family dehydratase N-terminal domain-containing protein
TX73_RS07220	RPA1415	1566319	1567563	+	TX73_RS07220	WP_011156978.1	CDS	262.828	-0.891986	0.32863	-2.71426	0.00664248	0.0164636	ABC transporter substrate-binding protein
TX73_RS07225	RPA1416	1567571	1568290	+	TX73_RS07225	WP_011156979.1	CDS	74.5226	-0.12923	0.348385	-0.370941	0.710681	0.797432	ABC transporter ATP-binding protein
TX73_RS07230	RPA1417	1568283	1568987	+	TX73_RS07230	WP_011156980.1	CDS	41.9017	-0.972818	0.363203	-2.67844	0.00739661	0.0181146	ABC transporter ATP-binding protein
TX73_RS07235	RPA1418	1569001	1569864	+	TX73_RS07235	WP_011156981.1	CDS	21.274	-1.91997	1.13317	-1.69434	0.0902015	0.157395	branched-chain amino acid ABC transporter permease
TX73_RS07240	RPA1419	1569861	1570871	+	TX73_RS07240	WP_011156982.1	CDS	101.389	0.414121	0.229774	1.8023	0.0714987	0.129733	branched-chain amino acid ABC transporter permease
TX73_RS07245	RPA1420	1570899	1574057	-	TX73_RS07245	WP_011156983.1	CDS	137.904	-3.54596	3.73034	-0.950573	0.341821	0.464195	CusA/CzcA family heavy metal efflux RND transporter
TX73_RS07255	RPA1422	1575534	1575929	-	TX73_RS07255	WP_042441454.1	CDS	56.525	-3.1911	0.941722	-3.38858	0.000702555	0.00214297	FixH family protein
TX73_RS07260		1576026	1576427	-	TX73_RS07260	WP_042440893.1	CDS	227.048	0.0569587	0.241183	0.236163	0.813306	0.873653	hypothetical protein
TX73_RS07265	RPA1423	1576971	1577915	+	TX73_RS07265	WP_011156986.1	CDS	810.505	0.284042	0.423216	0.671151	0.502124	0.620804	hypothetical protein
TX73_RS07270	RPA1424	1577902	1579875	+	TX73_RS07270	WP_011156987.1	CDS	485.713	-0.18377	0.38295	-0.479881	0.631312	0.733858	SufS family cysteine desulfurase
TX73_RS07275	RPA1425	1580040	1580987	+	TX73_RS07275	WP_011156988.1	CDS	59.7777	0.0381266	0.366478	0.104035	0.917141	0.944026	serine acetyltransferase
TX73_RS07280	RPA1426	1581177	1582283	+	TX73_RS07280	WP_042440895.1	CDS	727.434	-0.740946	0.438545	-1.68956	0.0911127	0.158456	methionine ABC transporter ATP-binding protein
TX73_RS07285	RPA1427	1582273	1582941	+	TX73_RS07285	WP_011156990.1	CDS	683.039	-0.756355	0.380736	-1.98656	0.0469711	0.0910571	ABC transporter permease
TX73_RS07290	RPA1428	1582970	1583743	+	TX73_RS07290	WP_011156991.1	CDS	2270.42	-0.912834	0.344513	-2.64964	0.00805787	0.0194921	MetQ/NlpA family ABC transporter substrate-binding protein
TX73_RS07295	RPA1429	1584105	1585442	-	TX73_RS07295	WP_042440897.1	CDS	844.442	0.40378	0.410583	0.98343	0.325396	0.446241	phenylacetate--CoA ligase
TX73_RS07300	RPA1430	1585538	1586323	-	TX73_RS07300	WP_011156993.1	CDS	2283.11	0.560791	0.791606	0.708421	0.478684	0.600065	MetQ/NlpA family ABC transporter substrate-binding protein
TX73_RS07305		1586571	1586762	-	TX73_RS07305	WP_012495068.1	CDS	94.205	2.85106	0.348322	8.18514	2.72e-16	3.94e-15	hypothetical protein
TX73_RS07315	RPA1431	1587454	1588287	+	TX73_RS07315	WP_011156994.1	CDS	80.47	2.58142	0.32041	8.0566	7.84e-16	1.07e-14	NAD(+)--dinitrogen-reductase ADP-D-ribosyltransferase
TX73_RS07320	RPA1432	1588459	1588989	-	TX73_RS07320	WP_011156995.1	CDS	13.2402	1.85071	1.03327	1.79113	0.0732731	0.132344	pyridoxamine 5'-phosphate oxidase family protein
TX73_RS07330	RPA1434	1589634	1590326	-	anfO	WP_011156997.1	CDS	10.0693	1.05995	0.848559	1.24912	0.211622	0.316639	Fe-only nitrogenase accessory protein AnfO
TX73_RS07335	RPA1435	1590406	1591791	-	anfK	WP_011156998.1	CDS	57.8518	1.31915	0.32061	4.1145	3.88e-05	0.000150296	Fe-only nitrogenase subunit beta
TX73_RS07340	RPA1436	1591804	1592244	-	anfG	WP_011156999.1	CDS	11.0342	1.0363	0.71782	1.44368	0.148829	0.236508	Fe-only nitrogenase subunit delta
TX73_RS07345	RPA1437	1592257	1593825	-	anfD	WP_011157000.1	CDS	36.7531	1.69327	0.387792	4.36644	1.26e-05	5.3e-05	nitrogenase iron-iron protein%2C alpha chain
TX73_RS07355	RPA1439	1595226	1596854	-	TX73_RS07355	WP_011157002.1	CDS	102.353	-0.472726	0.279589	-1.69079	0.0908769	0.158224	sigma-54-dependent Fis family transcriptional regulator
TX73_RS07360	RPA1440	1597076	1597600	-	TX73_RS07360	WP_011157003.1	CDS	73.3246	-0.183105	0.289914	-0.631586	0.527658	0.643134	hypothetical protein
TX73_RS07365	RPA1441	1597783	1598604	-	TX73_RS07365	WP_011157004.1	CDS	693.014	0.105086	0.338166	0.310753	0.755988	0.83411	molybdenum storage protein subunit alpha
TX73_RS07370	RPA1442	1598614	1599426	-	TX73_RS07370	WP_011157005.1	CDS	2056.59	-0.20475	0.258128	-0.793212	0.427655	0.551639	uridine monophosphate kinase
TX73_RS07375	RPA1443	1599719	1600534	-	TX73_RS07375	WP_011157006.1	CDS	24.0414	0.0234427	0.469853	0.0498936	0.960207	0.972117	GntR family transcriptional regulator
TX73_RS07385	RPA1445	1601908	1602957	+	TX73_RS07385	WP_011157008.1	CDS	6.33153	-0.166316	0.922076	-0.180371	0.856861	0.906657	ATP-binding cassette domain-containing protein
TX73_RS07390	RPA1446	1602948	1604501	+	TX73_RS07390	WP_011157009.1	CDS	33.0842	-0.612353	3.73115	-0.164119	0.869637	0.915672	ABC transporter substrate-binding protein
TX73_RS07400	RPA1448	1605507	1606391	+	TX73_RS07400	WP_011157011.1	CDS	7.41901	-1.92998	1.01467	-1.90208	0.0571607	0.10686	ABC transporter permease
TX73_RS07405	RPA1449	1606418	1608133	+	TX73_RS07405	WP_011157012.1	CDS	50.3222	-8.84975	1.23262	-7.17965	6.99e-13	7.19e-12	AMP-binding protein
TX73_RS07410	RPA1450	1608197	1611508	+	TX73_RS07410	WP_011157013.1	CDS	174.434	-1.77224	0.240675	-7.36361	1.79e-13	1.96e-12	biotin/lipoyl-binding protein
TX73_RS07415	RPA1451	1611539	1612492	+	TX73_RS07415	WP_011157014.1	CDS	85.6097	-1.49411	0.281126	-5.31473	1.07e-07	6.24e-07	hotdog fold thioesterase
TX73_RS25860	RPA1452	1612499	1612654	-	TX73_RS25860	WP_011157015.1	CDS	5.9253	-2.01133	0.994403	-2.02265	0.0431089	0.0843645	hypothetical protein
TX73_RS07430	RPA1455	1613786	1614238	+	TX73_RS07430	WP_011157018.1	CDS	12.0595	-3.20184	0.971846	-3.29459	0.00098565	0.00293648	cytochrome c
TX73_RS07435	RPA1456	1614276	1615622	+	TX73_RS07435	WP_042440902.1	CDS	18.8638	-0.583923	0.545445	-1.07054	0.284375	0.400187	cbb3-type cytochrome c oxidase subunit I
TX73_RS07440	RPA1457	1615677	1616489	+	TX73_RS07440	WP_011157020.1	CDS	3.22042	-2.81709	1.56262	-1.80281	0.0714188	0.129638	CbbQ/NirQ/NorQ/GpvN family protein
TX73_RS07445	RPA1458	1616615	1618525	+	TX73_RS07445	WP_011157021.1	CDS	5.70596	-1.14867	0.913279	-1.25774	0.208486	0.31277	VWA domain-containing protein
TX73_RS26060		1618537	1618794	-	TX73_RS26060	WP_052304833.1	CDS	11.3817	0.643533	0.640103	1.00536	0.314725	0.434375	hypothetical protein
TX73_RS07455	RPA1461	1619349	1620353	-	TX73_RS07455	WP_234803343.1	CDS	451.886	2.0885	0.157801	13.235	5.51e-40	5.93e-38	DUF4424 domain-containing protein
TX73_RS07460	RPA1462	1620457	1621665	-	TX73_RS07460	WP_011157023.1	CDS	18.6926	0.0808232	0.524213	0.15418	0.877468	0.918789	GTP-binding protein
TX73_RS07465	RPA1463	1621994	1623850	+	ilvD	WP_011157024.1	CDS	1394.09	0.879214	0.110328	7.96909	1.6e-15	2.1e-14	dihydroxy-acid dehydratase
TX73_RS07470	RPA1464	1623973	1624776	-	TX73_RS07470	WP_011157025.1	CDS	168.936	0.963641	0.197626	4.87609	1.08e-06	5.56e-06	gamma-glutamyl-gamma-aminobutyrate hydrolase family protein
TX73_RS07475	RPA1465	1625022	1626836	+	TX73_RS07475	WP_011157026.1	CDS	58.318	-1.1399	0.366535	-3.10994	0.00187123	0.00530127	chloride channel protein
TX73_RS07480	RPA1466	1626850	1628655	-	atzF	WP_011157027.1	CDS	43.2286	-2.60844	2.193	-1.18944	0.234266	0.343866	allophanate hydrolase
TX73_RS07485	RPA1467	1628652	1629317	-	TX73_RS07485	WP_011157028.1	CDS	52.8048	-0.762751	0.318919	-2.39167	0.0167717	0.0370669	GntR family transcriptional regulator
TX73_RS07490	RPA1468	1629395	1629790	-	hpxZ	WP_011157029.1	CDS	15.6437	0.56189	0.555792	1.01097	0.31203	0.431536	oxalurate catabolism protein HpxZ
TX73_RS07495	RPA1469	1629793	1631250	-	TX73_RS07495	WP_011157030.1	CDS	18.8558	0.116244	0.569373	0.20416	0.838228	0.894321	AtzE family amidohydrolase
TX73_RS07500		1631198	1631383	-	TX73_RS07500	WP_042441462.1	CDS	5.65182	0.376457	1.168	0.322309	0.747219	0.827253	DUF4089 domain-containing protein
TX73_RS07505	RPA1470	1631482	1633305	-	TX73_RS07505	WP_011157031.1	CDS	37.5694	0.383204	0.365568	1.04824	0.294526	0.411902	ABC transporter ATP-binding protein
TX73_RS25440		1633302	1633457	-	TX73_RS25440	WP_234803342.1	CDS	8.83734	-0.025708	0.750694	-0.0342456	0.972681	0.980761	hypothetical protein
TX73_RS07510	RPA1471	1633461	1634369	-	TX73_RS07510	WP_042441464.1	CDS	9.25675	-0.666631	0.816004	-0.816945	0.41396	0.537489	ABC transporter permease
TX73_RS07515	RPA1472	1634380	1635393	-	TX73_RS07515	WP_011157033.1	CDS	9.03472	-0.615879	0.725319	-0.849116	0.395817	0.520066	ABC transporter permease
TX73_RS07520	RPA1473	1635563	1637182	-	TX73_RS07520	WP_042440907.1	CDS	31.8961	-0.709908	0.410546	-1.72918	0.083777	0.148373	ABC transporter substrate-binding protein
TX73_RS07525	RPA1474	1637561	1638025	-	TX73_RS07525	WP_011157035.1	CDS	6012.56	0.155823	0.125691	1.23973	0.215074	0.321086	hypothetical protein
TX73_RS07530	RPA1475	1638270	1638509	-	TX73_RS07530	WP_011157036.1	CDS	21.8804	-2.47966	0.587544	-4.22038	2.44e-05	9.79e-05	hypothetical protein
TX73_RS07535	RPA1476	1638835	1639842	+	TX73_RS07535	WP_011157037.1	CDS	3.03757	-4.80237	3.29538	-1.4573	0.145033	0.232033	ABC transporter substrate-binding protein
TX73_RS07540	RPA1477	1639890	1640705	+	TX73_RS07540	WP_011157038.1	CDS	9.1845	0.88558	0.824968	1.07347	0.283059	0.398573	ABC transporter permease
TX73_RS07555	RPA1480	1642577	1643407	+	TX73_RS07555	WP_042441466.1	CDS	31.2866	-0.472568	0.422848	-1.11758	0.263745	0.376984	phosphodiesterase
TX73_RS07560	RPA1481	1643535	1643906	+	TX73_RS07560	WP_174270122.1	CDS	207.638	-0.434399	0.19339	-2.24623	0.0246894	0.0520159	response regulator
TX73_RS07565	RPA1482	1644037	1644882	+	TX73_RS07565	WP_011157043.1	CDS	834.588	0.186084	0.155602	1.19589	0.231738	0.34038	alpha/beta fold hydrolase
TX73_RS07570	RPA1483	1644893	1646128	-	TX73_RS07570	WP_011157044.1	CDS	71.1133	-0.701097	0.284015	-2.46852	0.0135672	0.0308636	FAD-binding oxidoreductase
TX73_RS07575	RPA1484	1646478	1648130	+	pgm	WP_011157045.1	CDS	864.773	0.238189	0.130694	1.8225	0.0683799	0.12484	phosphoglucomutase (alpha-D-glucose-1%2C6-bisphosphate-dependent)
TX73_RS07580	RPA1485	1648308	1649000	+	TX73_RS07580	WP_042440909.1	CDS	32.1672	0.088199	0.390585	0.225813	0.821347	0.880493	NnrU family protein
TX73_RS07585	RPA1486	1649216	1650442	+	TX73_RS07585	WP_011157047.1	CDS	37.3685	-0.191696	0.416144	-0.460648	0.645051	0.745522	NnrS family protein
TX73_RS07590	RPA1487	1650481	1650729	+	TX73_RS07590	WP_011157048.1	CDS	20.5817	0.292425	0.538264	0.543274	0.586941	0.694818	DUF2249 domain-containing protein
TX73_RS07595	RPA1488	1650733	1651935	-	TX73_RS07595	WP_011157049.1	CDS	263.623	0.614635	0.310868	1.97716	0.0480238	0.0928405	CoA transferase
TX73_RS07600	RPA1489	1652068	1652739	-	TX73_RS07600	WP_011157050.1	CDS	199.1	0.846363	0.206553	4.09757	4.18e-05	0.000160431	response regulator transcription factor
TX73_RS07605	RPA1490	1652759	1655071	-	TX73_RS07605	WP_011157051.1	CDS	686.534	1.29704	0.15043	8.62225	6.56e-18	1.15e-16	GAF domain-containing protein
TX73_RS07610	RPA1491	1655417	1655572	+	TX73_RS07610	WP_011157052.1	CDS	34020.3	1.38668	0.356553	3.88913	0.000100606	0.000360535	light-harvesting protein
TX73_RS07615	RPA1492	1655585	1655764	+	TX73_RS07615	WP_011157053.1	CDS	10829	1.27812	0.346759	3.68591	0.000227889	0.000768394	light-harvesting protein
TX73_RS07620	RPA1493	1655951	1657387	+	TX73_RS07620	WP_011157054.1	CDS	4329.9	0.705239	0.147255	4.78924	1.67e-06	8.34e-06	PucC family protein
TX73_RS07625	RPA1494	1657406	1658056	+	TX73_RS07625	WP_011157055.1	CDS	18325.1	0.490618	0.251087	1.95397	0.0507043	0.096788	hypothetical protein
TX73_RS07630	RPA1495	1658072	1658365	+	TX73_RS07630	WP_011157056.1	CDS	20468.5	0.665548	0.24864	2.67676	0.00743386	0.0181964	hypothetical protein
TX73_RS07635	RPA1496	1658506	1660047	+	TX73_RS07635	WP_011157057.1	CDS	389.463	-0.606971	0.552523	-1.09855	0.271966	0.386486	NAD(P)/FAD-dependent oxidoreductase
TX73_RS07640	RPA1497	1660402	1661601	+	TX73_RS07640	WP_011157058.1	CDS	4118.05	0.758891	0.148813	5.09964	3.4e-07	1.85e-06	efflux RND transporter periplasmic adaptor subunit
TX73_RS07645	RPA1498	1661612	1664779	+	TX73_RS07645	WP_011157059.1	CDS	7304.67	0.251072	0.180209	1.39323	0.16355	0.2551	multidrug efflux RND transporter permease subunit
TX73_RS07650	RPA1499	1664916	1665368	+	TX73_RS07650	WP_011157060.1	CDS	684.152	-0.813504	0.141669	-5.74229	9.34e-09	6.15e-08	hypothetical protein
TX73_RS07655	RPA1500	1665626	1666075	-	TX73_RS07655	WP_012495126.1	CDS	537.087	-2.29286	0.187544	-12.2257	2.27e-34	1.6e-32	PA2169 family four-helix-bundle protein
TX73_RS07660	RPA1501	1666188	1667417	-	TX73_RS07660	WP_011157062.1	CDS	909.41	0.211862	0.152308	1.39101	0.164222	0.255649	Coenzyme F420 hydrogenase/dehydrogenase%2C beta subunit C-terminal domain
TX73_RS07665	RPA1502	1667478	1667966	-	TX73_RS07665	WP_011157063.1	CDS	43.6175	0.241514	0.360366	0.670192	0.502736	0.621397	CIA30 family protein
TX73_RS07670	RPA1503	1667966	1669576	-	TX73_RS07670	WP_011157064.1	CDS	79.6381	-0.173593	0.308323	-0.563023	0.573419	0.683082	alpha/beta fold hydrolase
TX73_RS07675	RPA1504	1669576	1670889	-	TX73_RS07675	WP_011157065.1	CDS	786.964	0.576581	0.121865	4.73129	2.23e-06	1.08e-05	DUF3422 domain-containing protein
TX73_RS07680	RPA1505	1671140	1672120	+	hemC	WP_012495131.1	CDS	4184.03	0.636449	0.127934	4.97484	6.53e-07	3.45e-06	hydroxymethylbilane synthase
TX73_RS07685	RPA1506	1672126	1673148	+	bchI	WP_011157067.1	CDS	2358.83	0.384773	0.16857	2.28256	0.0224562	0.0476929	magnesium chelatase ATPase subunit I
TX73_RS07690	RPA1507	1673145	1674917	+	TX73_RS07690	WP_011157068.1	CDS	620.879	0.520612	0.205741	2.53043	0.0113924	0.026476	magnesium chelatase subunit D
TX73_RS07695	RPA1508	1674960	1675691	-	TX73_RS07695	WP_011157069.1	CDS	80.0424	-2.06905	0.306737	-6.74536	1.53e-11	1.36e-10	PilZ domain-containing protein
TX73_RS07700	RPA1509	1676073	1677119	-	hemE	WP_042440910.1	CDS	3365.69	0.551911	0.200217	2.75656	0.00584124	0.0147009	uroporphyrinogen decarboxylase
TX73_RS07705	RPA1510	1677230	1678183	+	TX73_RS07705	WP_011157071.1	CDS	1794.87	0.841378	0.169607	4.96075	7.02e-07	3.69e-06	alpha/beta fold hydrolase
TX73_RS07710	RPA1511	1678194	1679081	+	TX73_RS07710	WP_011157072.1	CDS	298.855	-0.132158	0.179332	-0.736947	0.461155	0.583406	alpha/beta fold hydrolase
TX73_RS07715	RPA1512	1679157	1680692	+	TX73_RS07715	WP_011157073.1	CDS	5925.07	0.57274	0.187106	3.06105	0.00220562	0.00612759	phytoene desaturase
TX73_RS07720	RPA1513	1680689	1681756	+	TX73_RS07720	WP_011157074.1	CDS	1426	0.870812	0.145173	5.99842	1.99e-09	1.4e-08	phytoene/squalene synthase family protein
TX73_RS07725	RPA1514	1682058	1682969	+	hemF	WP_011157075.1	CDS	206.002	-0.307509	0.180818	-1.70066	0.0890072	0.155886	oxygen-dependent coproporphyrinogen oxidase
TX73_RS07730	RPA1515	1683019	1683855	-	TX73_RS07730	WP_011157076.1	CDS	200.922	-0.052566	0.206794	-0.254195	0.799345	0.863685	universal stress protein
TX73_RS25865		1684287	1684439	+	TX73_RS25865	WP_162843682.1	CDS	21.6122	-0.975571	0.517426	-1.88543	0.0593718	0.110222	hypothetical protein
TX73_RS07735	RPA1517	1684504	1685457	-	TX73_RS07735	WP_011157078.1	CDS	221.597	0.789172	0.209251	3.77141	0.000162327	0.000558876	carotenoid 1%2C2-hydratase
TX73_RS07740	RPA1518	1685462	1687021	-	crtI	WP_011157079.1	CDS	139.711	0.601033	0.206681	2.90803	0.00363718	0.0096246	phytoene desaturase family protein
TX73_RS07745	RPA1519	1687143	1688009	+	TX73_RS07745	WP_011157080.1	CDS	3282.35	2.36268	0.103385	22.8533	1.36e-115	1.07e-112	polyprenyl synthetase family protein
TX73_RS07750	RPA1520	1688059	1689180	+	TX73_RS07750	WP_011157081.1	CDS	276.444	1.10914	0.196483	5.64498	1.65e-08	1.06e-07	methyltransferase domain-containing protein
TX73_RS07760	RPA1522	1690207	1691205	+	TX73_RS07760	WP_011157083.1	CDS	6165.83	1.10965	0.129145	8.59224	8.53e-18	1.47e-16	chlorophyllide a reductase iron protein subunit X
TX73_RS07765	RPA1523	1691229	1692815	+	bchY	WP_011157084.1	CDS	12.6098	0.661225	0.606648	1.08996	0.275729	0.390341	chlorophyllide a reductase subunit Y
TX73_RS07770	RPA1524	1692815	1694263	+	bchZ	WP_011157085.1	CDS	5096.17	1.14173	0.160555	7.11112	1.15e-12	1.16e-11	chlorophyllide a reductase subunit Z
TX73_RS07775		1694341	1694565	+	TX73_RS07775	WP_012495147.1	CDS	5578.7	1.58266	0.137439	11.5154	1.1e-30	6.07e-29	hypothetical protein
TX73_RS07780	RPA1525	1694719	1694916	+	TX73_RS07780	WP_011157086.1	CDS	234590	0.647082	0.284852	2.27165	0.0231078	0.049011	light-harvesting protein
TX73_RS07785	RPA1526	1694932	1695123	+	pufA	WP_011157087.1	CDS	106782	0.66213	0.279785	2.36656	0.017954	0.0392584	light-harvesting antenna LH1%2C alpha subunit
TX73_RS07790	RPA1527	1695255	1696088	+	pufL	WP_011157088.1	CDS	83799.1	0.953482	0.218312	4.36753	1.26e-05	5.29e-05	photosynthetic reaction center subunit L
TX73_RS07795	RPA1528	1696116	1697039	+	pufM	WP_011157089.1	CDS	76923.7	0.904193	0.212063	4.26379	2.01e-05	8.16e-05	photosynthetic reaction center subunit M
TX73_RS07800	RPA1529	1697302	1698756	+	ppsR	WP_011157090.1	CDS	1612.27	0.727037	0.186468	3.89899	9.66e-05	0.000347479	transcriptional regulator PpsR
TX73_RS07805	RPA1530	1698749	1699642	+	chlG	WP_011157091.1	CDS	723.798	0.371744	0.208947	1.77914	0.0752175	0.135392	chlorophyll synthase ChlG
TX73_RS07810	RPA1531	1699645	1700961	+	TX73_RS07810	WP_011157092.1	CDS	744.967	0.483541	0.191585	2.52389	0.0116063	0.0269203	BCD family MFS transporter
TX73_RS07815	RPA1532	1700963	1702168	+	TX73_RS07815	WP_011157093.1	CDS	2415.92	1.14933	0.164561	6.98422	2.86e-12	2.76e-11	geranylgeranyl diphosphate reductase
TX73_RS07820	RPA1533	1702188	1702652	+	TX73_RS07820	WP_011157094.1	CDS	613.717	0.528367	0.197433	2.67618	0.00744675	0.0182186	tryptophan-rich sensory protein
TX73_RS07825	RPA1534	1702689	1702961	+	TX73_RS07825	WP_011157095.1	CDS	40.1554	-0.242495	0.386713	-0.627067	0.530615	0.645409	hypothetical protein
TX73_RS07830	RPA1535	1703088	1703507	-	TX73_RS07830	WP_011157096.1	CDS	21362.5	0.0664793	0.169374	0.392501	0.694688	0.784507	c-type cytochrome
TX73_RS07835	RPA1536	1703829	1705223	+	ppsR	WP_011157097.1	CDS	2931.53	1.30454	0.191453	6.81388	9.5e-12	8.7e-11	transcriptional regulator PpsR
TX73_RS07840	RPA1537	1705224	1707418	+	TX73_RS07840		CDS (pseudo gene)	716.969	0.638575	0.174878	3.65155	0.000260663	0.000862922	GAF domain-containing protein - frameshifted
TX73_RS07845	RPA1539	1707550	1708212	-	TX73_RS07845	WP_011157098.1	CDS	337.323	0.52318	0.152844	3.42297	0.000619404	0.00191027	biliverdin-producing heme oxygenase
TX73_RS07850	RPA1540	1708273	1709154	-	TX73_RS07850	WP_011157099.1	CDS	190.536	1.55049	0.203812	7.60743	2.8e-14	3.35e-13	cobalamin-dependent protein, Presence of a B(12) (cobalamin)-binding domain implies dependence on cobalamin itself, in one of its several forms, or in some unusual lineages, dependence on a cobalamin-like analog.
TX73_RS07855	RPA1541	1709486	1709971	+	bchF	WP_011157100.1	CDS	1783.92	1.32493	0.155865	8.50049	1.89e-17	3.1e-16	2-vinyl bacteriochlorophyllide hydratase
TX73_RS07860	RPA1542	1709968	1711257	+	TX73_RS07860	WP_011157101.1	CDS	2825.58	1.18446	0.145277	8.15313	3.55e-16	5.06e-15	ferredoxin:protochlorophyllide reductase (ATP-dependent) subunit N
TX73_RS07865	RPA1543	1711260	1712882	+	bchB	WP_011157102.1	CDS	3205.76	1.10436	0.144554	7.63978	2.18e-14	2.63e-13	ferredoxin:protochlorophyllide reductase (ATP-dependent) subunit B
TX73_RS07870	RPA1544	1712857	1716603	+	TX73_RS07870	WP_011157103.1	CDS	11415.8	1.04491	0.159022	6.57086	5e-11	4.17e-10	magnesium chelatase subunit H
TX73_RS07875	RPA1545	1716600	1717538	+	bchL	WP_011157104.1	CDS	5595.13	0.866095	0.147721	5.86305	4.54e-09	3.1e-08	ferredoxin:protochlorophyllide reductase (ATP-dependent) iron-sulfur ATP-binding protein
TX73_RS07880	RPA1546	1717538	1718239	+	bchM	WP_011157105.1	CDS	3080.1	0.874334	0.177734	4.91933	8.68e-07	4.49e-06	magnesium protoporphyrin IX methyltransferase
TX73_RS07885	RPA1547	1718236	1719669	+	TX73_RS07885	WP_011157106.1	CDS	8727.98	0.344276	0.202871	1.69702	0.0896928	0.156797	BCD family MFS transporter
TX73_RS07890	RPA1548	1719692	1720459	+	puhA	WP_011157107.1	CDS	22262.9	0.765356	0.188895	4.05175	5.08e-05	0.000190692	photosynthetic reaction center subunit H
TX73_RS07895	RPA1549	1720456	1721118	+	TX73_RS07895	WP_011157108.1	CDS	21936.8	0.385669	0.168725	2.28578	0.0222669	0.0473547	PH domain-containing protein
TX73_RS07900	RPA1550	1721134	1721640	+	puhC	WP_011157109.1	CDS	13388.2	0.351711	0.168991	2.08124	0.0374119	0.0746661	photosynthetic complex assembly protein PuhC
TX73_RS07905	RPA1551	1721643	1721942	+	TX73_RS07905	WP_011157110.1	CDS	4657.72	0.165106	0.162982	1.01303	0.311046	0.430613	hypothetical protein
TX73_RS07910	RPA1552	1721939	1723036	+	acsF	WP_011157111.1	CDS	6975.41	-0.127187	0.171865	-0.74004	0.459276	0.581806	magnesium-protoporphyrin IX monomethyl ester (oxidative) cyclase
TX73_RS07915	RPA1553	1723050	1724114	+	puhE	WP_011157112.1	CDS	3532.07	0.994976	0.14708	6.76487	1.33e-11	1.2e-10	putative photosynthetic complex assembly protein PuhE
TX73_RS07920	RPA1554	1724111	1725322	+	hemA	WP_011157113.1	CDS	5081.41	0.280989	0.135365	2.07578	0.0379139	0.0754459	5-aminolevulinate synthase
TX73_RS07925	RPA1555	1725664	1726632	-	TX73_RS07925	WP_011157114.1	CDS	313.806	0.357677	0.190462	1.87795	0.0603885	0.11189	LysR family transcriptional regulator
TX73_RS07930	RPA1556	1727157	1727915	+	TX73_RS07930	WP_234803341.1	CDS	13.7659	-0.142534	0.589524	-0.241778	0.808952	0.869569	response regulator
TX73_RS07935	RPA1557	1727937	1728773	+	TX73_RS07935	WP_011157116.1	CDS	2.70311	-4.64121	2.48953	-1.86429	0.062281	0.115036	response regulator
TX73_RS07940	RPA1558	1728789	1731500	+	TX73_RS07940	WP_011157117.1	CDS	21.2063	0.224231	0.472759	0.474304	0.635283	0.737037	PAS domain S-box protein
TX73_RS07945	RPA1559	1731700	1733157	+	TX73_RS07945	WP_011157118.1	CDS	906.097	-1.51155	0.76474	-1.97656	0.0480919	0.0929254	form I ribulose bisphosphate carboxylase large subunit
TX73_RS07950	RPA1560	1733171	1733593	+	TX73_RS07950	WP_011157119.1	CDS	480.421	-1.99635	0.51189	-3.89997	9.62e-05	0.000346336	ribulose bisphosphate carboxylase small subunit
TX73_RS07955	RPA1561	1733596	1734522	+	cbbX	WP_011157120.1	CDS	532.773	-2.13248	0.494143	-4.31552	1.59e-05	6.57e-05	CbbX protein
TX73_RS07965	RPA1563	1735691	1736740	+	TX73_RS07965	WP_011157122.1	CDS	34.9028	1.04617	0.392337	2.66651	0.00766432	0.0187025	carbon-nitrogen hydrolase family protein
TX73_RS07970	RPA1564	1736948	1738132	+	TX73_RS07970	WP_234803340.1	CDS	84.363	-0.224563	0.317709	-0.70682	0.479679	0.600533	ABC transporter substrate-binding protein
TX73_RS07975	RPA1565	1738141	1739016	+	TX73_RS07975	WP_011157124.1	CDS	37.4595	0.115761	0.440607	0.262732	0.792757	0.859183	branched-chain amino acid ABC transporter permease
TX73_RS07980	RPA1566	1739013	1740878	+	TX73_RS07980	WP_011157125.1	CDS	58.3312	-0.0138178	0.343467	-0.0402302	0.96791	0.976782	branched-chain amino acid ABC transporter ATP-binding protein/permease
TX73_RS07985	RPA1567	1740865	1741569	+	TX73_RS07985	WP_011157126.1	CDS	33.3068	-0.880735	0.431618	-2.04054	0.0412961	0.0813888	ABC transporter ATP-binding protein
TX73_RS07990	RPA1568	1741619	1742401	-	TX73_RS07990	WP_011157127.1	CDS	257.862	0.416516	0.187879	2.21694	0.0266275	0.0556532	alpha/beta hydrolase
TX73_RS07995	RPA1569	1742405	1743700	-	TX73_RS07995	WP_011157128.1	CDS	604.73	0.899505	0.158719	5.66729	1.45e-08	9.36e-08	O-acetylhomoserine aminocarboxypropyltransferase
TX73_RS08000	RPA1570	1743857	1745974	-	TX73_RS08000	WP_011157129.1	CDS	1136.23	0.444671	0.145611	3.05384	0.00225935	0.00625849	S9 family peptidase
TX73_RS08005	RPA1571	1746105	1746980	+	TX73_RS08005	WP_042441470.1	CDS	86.0228	0.732028	0.257339	2.8446	0.00444666	0.0115472	dihydrodipicolinate synthase family protein
TX73_RS08010	RPA1572	1747205	1749535	+	TX73_RS08010	WP_011157131.1	CDS	1146.13	0.522524	0.171491	3.04694	0.00231183	0.00639637	xanthine dehydrogenase family protein molybdopterin-binding subunit
TX73_RS08015	RPA1573	1749613	1750227	+	TX73_RS08015	WP_011157132.1	CDS	594.726	-0.380614	0.140903	-2.70125	0.00690799	0.0170381	LemA family protein
TX73_RS08020	RPA1574	1750232	1751155	+	TX73_RS08020	WP_011157133.1	CDS	106.373	-1.0328	0.259918	-3.97355	7.08e-05	0.000259854	YgcG family protein
TX73_RS08025	RPA1575	1751169	1751666	+	TX73_RS08025	WP_011157134.1	CDS	52.2552	0.184247	0.338902	0.543659	0.586676	0.694679	TPM domain-containing protein
TX73_RS08030	RPA1576	1751748	1752359	-	TX73_RS08030	WP_011157135.1	CDS	128.736	-0.302225	0.467109	-0.647013	0.517624	0.633841	glutathione S-transferase
TX73_RS08035	RPA1577	1752568	1753539	+	TX73_RS08035	WP_011157136.1	CDS	377.551	0.114157	0.201528	0.566456	0.571084	0.681094	hypothetical protein
TX73_RS08040	RPA1578	1753696	1754469	-	TX73_RS08040	WP_011157137.1	CDS	1796.19	0.721804	0.191669	3.76588	0.000165965	0.000570159	ferredoxin--NADP reductase
TX73_RS08045	RPA1579	1754786	1755994	-	TX73_RS08045	WP_011157138.1	CDS	165.583	0.218728	0.361676	0.604763	0.545336	0.658745	CoA transferase
TX73_RS08050	RPA1580	1756159	1759167	-	putA	WP_011157139.1	CDS	72.9146	1.29431	0.42313	3.0589	0.00222152	0.00616451	bifunctional proline dehydrogenase/L-glutamate gamma-semialdehyde dehydrogenase PutA
TX73_RS08055	RPA1581	1759312	1759959	+	TX73_RS08055	WP_012495183.1	CDS	80.026	0.349371	0.280469	1.24566	0.212888	0.318323	hypothetical protein
TX73_RS08060	RPA1582	1759984	1761753	-	TX73_RS08060	WP_012495184.1	CDS	87.6863	0.0773387	0.255103	0.303166	0.761763	0.837869	adenylate/guanylate cyclase domain-containing protein
TX73_RS08065	RPA1583	1761958	1763067	-	TX73_RS08065	WP_011157142.1	CDS	290.644	0.771789	0.188616	4.09185	4.28e-05	0.000164043	YcjF family protein
TX73_RS08070	RPA1584	1763064	1764533	-	TX73_RS08070	WP_011157143.1	CDS	340.819	-0.28091	0.226035	-1.24277	0.213953	0.319613	YcjX family protein
TX73_RS08075	RPA1585	1764777	1765472	+	TX73_RS08075	WP_011157144.1	CDS	1108.53	0.494912	0.214735	2.30476	0.0211803	0.0454316	hemolysin III family protein
TX73_RS08080	RPA1586	1765532	1766332	+	TX73_RS08080	WP_011157145.1	CDS	229.148	0.215789	0.215021	1.00357	0.315586	0.435056	SDR family oxidoreductase
TX73_RS08085	RPA1587	1766530	1766814	+	TX73_RS08085	WP_011157146.1	CDS	161.268	-0.152966	0.215047	-0.711313	0.47689	0.598598	hypothetical protein
TX73_RS08090	RPA1588	1766818	1767900	-	TX73_RS08090	WP_011157147.1	CDS	79.3812	0.546216	0.268124	2.03718	0.0416321	0.0819827	threonine aldolase family protein
TX73_RS08095	RPA1589	1768213	1768830	-	rpsD	WP_011157148.1	CDS	2141.05	0.162895	0.279591	0.582617	0.560151	0.671715	30S ribosomal protein S4
TX73_RS08105	RPA1591	1769796	1770191	-	TX73_RS08105	WP_011157150.1	CDS	235.049	0.276441	0.218609	1.26455	0.206034	0.309738	cupin domain-containing protein
TX73_RS08110	RPA1592	1770245	1771039	-	murI	WP_011157151.1	CDS	139.806	0.100252	0.223532	0.448492	0.653798	0.752328	glutamate racemase
TX73_RS08115	RPA1593	1771122	1771610	-	TX73_RS08115	WP_011157152.1	CDS	111.17	-0.672874	0.253241	-2.65705	0.00788287	0.0191176	PaaI family thioesterase
TX73_RS08120	RPA1594	1771765	1773129	+	TX73_RS08120	WP_011157153.1	CDS	4575.33	0.34549	0.18104	1.90836	0.0563451	0.105764	TrpB-like pyridoxal phosphate-dependent enzyme
TX73_RS08125	RPA1595	1773467	1774417	+	TX73_RS08125	WP_011157154.1	CDS	1134.84	-0.092802	0.199853	-0.464352	0.642396	0.743001	toll/interleukin-1 receptor domain-containing protein
TX73_RS25805		1774420	1774881	+	TX73_RS25805	WP_012495193.1	CDS	1022.08	-0.384813	0.21152	-1.81927	0.0688701	0.12559	hypothetical protein
TX73_RS08130	RPA1596	1774926	1775177	+	TX73_RS08130	WP_234931785.1	CDS	323.929	-0.124134	0.210063	-0.590936	0.554564	0.666998	hypothetical protein
TX73_RS08135	RPA1597	1775573	1777783	+	purL	WP_011157156.1	CDS	1454.93	-0.228501	0.127198	-1.79641	0.072429	0.13107	phosphoribosylformylglycinamidine synthase subunit PurL
TX73_RS08140	RPA1598	1778029	1779210	-	TX73_RS08140	WP_011157157.1	CDS	1419.6	0.520833	0.139332	3.73808	0.000185428	0.000634261	acyltransferase
TX73_RS08145	RPA1599	1779285	1779647	-	TX73_RS08145	WP_011157158.1	CDS	282.204	1.2022	0.257682	4.66542	3.08e-06	1.44e-05	DUF427 domain-containing protein
TX73_RS08150	RPA1600	1779811	1780047	+	TX73_RS08150	WP_011157159.1	CDS	1095.49	0.337928	0.141153	2.39405	0.0166635	0.0368621	BolA family transcriptional regulator
TX73_RS08155	RPA1601	1780122	1780646	-	TX73_RS08155	WP_011157160.1	CDS	34.9895	0.213952	0.40184	0.532431	0.594427	0.70141	MarR family transcriptional regulator
TX73_RS08165	RPA1602	1781319	1782041	+	TX73_RS08165	WP_011157161.1	CDS	64.8106	-0.688221	0.361585	-1.90334	0.0569957	0.106752	hypothetical protein
TX73_RS08170	RPA1603	1782103	1783170	-	TX73_RS08170	WP_011157162.1	CDS	49.557	0.219398	0.458152	0.478877	0.632026	0.73388	fatty acid desaturase
TX73_RS08175	RPA1604	1783527	1784507	-	egtD	WP_011157163.1	CDS	410.579	-0.372531	0.168846	-2.20634	0.0273602	0.0570336	L-histidine N(alpha)-methyltransferase
TX73_RS08180	RPA1605	1784553	1785800	-	egtB	WP_042441472.1	CDS	569.146	0.218172	0.216598	1.00727	0.313806	0.43374	ergothioneine biosynthesis protein EgtB
TX73_RS08185	RPA1606	1786097	1786423	+	grxD	WP_012495203.1	CDS	2164.48	0.494764	0.143217	3.45466	0.000550996	0.00171493	Grx4 family monothiol glutaredoxin
TX73_RS08190	RPA1607	1786420	1786962	+	TX73_RS08190	WP_011157166.1	CDS	261.524	-0.534849	0.279869	-1.91107	0.0559957	0.10515	O-acetyl-ADP-ribose deacetylase
TX73_RS08195	RPA1608	1787022	1788302	+	TX73_RS08195	WP_011157167.1	CDS	2082.44	0.498733	0.184666	2.70073	0.00691865	0.0170452	serine hydrolase
TX73_RS08200	RPA1609	1788313	1789941	-	mdlC	WP_011157168.1	CDS	29.234	-1.34943	0.43594	-3.09544	0.00196523	0.00553114	benzoylformate decarboxylase
TX73_RS08205	RPA1610	1790211	1791068	-	TX73_RS08205	WP_011157169.1	CDS	760.322	0.580758	0.138505	4.19305	2.75e-05	0.000109582	MaoC family dehydratase N-terminal domain-containing protein
TX73_RS08210	RPA1611	1791081	1792175	-	TX73_RS08210	WP_011157170.1	CDS	910.395	0.693994	0.133323	5.20537	1.94e-07	1.09e-06	CoA transferase
TX73_RS08220	RPA1612	1792376	1793548	-	TX73_RS08220	WP_011157171.1	CDS	2789.35	0.211314	0.103866	2.03447	0.0419039	0.0824492	acyl-CoA/acyl-ACP dehydrogenase
TX73_RS08225	RPA1613	1793582	1794847	-	TX73_RS08225	WP_011157172.1	CDS	218.51	-0.511466	0.534045	-0.95772	0.338204	0.460295	cytochrome P450
TX73_RS08230	RPA1614	1795195	1796367	+	TX73_RS08230	WP_011157173.1	CDS	459.614	-0.208295	0.181322	-1.14876	0.250656	0.362211	isovaleryl-CoA dehydrogenase
TX73_RS08235	RPA1615	1796463	1797257	+	TX73_RS08235	WP_011157174.1	CDS	90.4644	0.0265362	0.284081	0.0934108	0.925577	0.949649	class I SAM-dependent methyltransferase
TX73_RS08240	RPA1616	1797254	1798060	-	TX73_RS08240	WP_011157175.1	CDS	564.914	0.341719	0.128655	2.65608	0.00790557	0.0191628	DUF2927 domain-containing protein
TX73_RS08245	RPA1617	1798147	1798728	-	TX73_RS08245	WP_011157176.1	CDS	673.096	-0.0484229	0.161718	-0.299427	0.764614	0.839115	L%2CD-transpeptidase
TX73_RS08250	RPA1618	1798909	1800453	+	TX73_RS08250	WP_011157177.1	CDS	446.512	0.150067	0.177503	0.845436	0.397867	0.52218	acetolactate synthase large subunit
TX73_RS08255	RPA1619	1800566	1800997	+	TX73_RS08255	WP_012495214.1	CDS	267.278	0.464352	0.173209	2.68088	0.0073428	0.0180023	DUF5413 family protein
TX73_RS08260	RPA1620	1801160	1801480	-	TX73_RS08260	WP_011157179.1	CDS	336.857	0.278498	0.41905	0.664594	0.50631	0.623727	hypothetical protein
TX73_RS08265		1802091	1802309	-	TX73_RS08265	WP_042440920.1	CDS	14.0562	-0.903128	0.635756	-1.42056	0.155446	0.244885	hypothetical protein
TX73_RS08275	RPA1622	1802706	1803986	-	TX73_RS08275	WP_011157181.1	CDS	509.389	-0.42512	0.141486	-3.00468	0.00265861	0.00724037	hypothetical protein
TX73_RS08280	RPA1623	1804226	1804819	-	TX73_RS08280	WP_012495217.1	CDS	278.765	1.04541	0.185884	5.62397	1.87e-08	1.19e-07	DUF1134 domain-containing protein
TX73_RS08285	RPA1624	1804927	1805433	+	TX73_RS08285	WP_011157183.1	CDS	52.7866	-0.843519	0.321892	-2.6205	0.00878001	0.0210161	hypothetical protein
TX73_RS08290	RPA1625	1805442	1806269	-	TX73_RS08290	WP_011157184.1	CDS	44.5443	-0.566966	0.348343	-1.62761	0.103608	0.176115	3'(2')%2C5'-bisphosphate nucleotidase CysQ
TX73_RS08295	RPA1626	1806403	1807059	+	TX73_RS08295	WP_011157185.1	CDS	846.465	0.236877	0.14291	1.65753	0.0974125	0.168058	histidine phosphotransferase family protein
TX73_RS08300	RPA1627	1807250	1810063	+	TX73_RS08300	WP_011157186.1	CDS	5133.29	-1.23555	0.140479	-8.79526	1.43e-18	2.69e-17	chemotaxis protein CheW
TX73_RS08305	RPA1628	1810090	1810560	+	TX73_RS08305	WP_174270123.1	CDS	1105.32	-1.86625	0.157298	-11.8644	1.81e-32	1.17e-30	chemotaxis protein CheW
TX73_RS08310	RPA1629	1810628	1810993	+	TX73_RS08310	WP_011157188.1	CDS	937.179	-1.05738	0.167118	-6.32713	2.5e-10	1.92e-09	response regulator
TX73_RS08315	RPA1630	1811072	1812247	+	TX73_RS08315	WP_011157189.1	CDS	1502.43	-0.646828	0.14506	-4.45904	8.23e-06	3.61e-05	chemotaxis response regulator protein-glutamate methylesterase
TX73_RS08320	RPA1631	1812244	1813122	+	TX73_RS08320	WP_011157190.1	CDS	1050.06	-1.14554	0.110206	-10.3945	2.63e-25	8.71e-24	protein-glutamate O-methyltransferase CheR
TX73_RS08325	RPA1632	1813413	1814114	-	TX73_RS08325	WP_011157191.1	CDS	5038.14	-0.144043	0.149154	-0.965733	0.334178	0.455513	response regulator transcription factor
TX73_RS08330	RPA1633	1814482	1815807	+	fliI	WP_011157192.1	CDS	438.342	0.0791849	0.199774	0.396373	0.69183	0.782038	flagellar protein export ATPase FliI
TX73_RS08335	RPA1634	1815917	1816345	+	fliJ	WP_011157193.1	CDS	1883.77	-0.138616	0.151435	-0.915346	0.36001	0.483061	flagellar export protein FliJ
TX73_RS08340	RPA1635	1816522	1817070	+	TX73_RS08340	WP_011157194.1	CDS	1259.8	0.0903049	0.107973	0.836367	0.402949	0.527096	sigma-70 family RNA polymerase sigma factor
TX73_RS08345	RPA1636	1817070	1818017	+	TX73_RS08345	WP_011157195.1	CDS	708.818	0.0484837	0.127644	0.379837	0.704067	0.792263	anti-sigma factor
TX73_RS08350	RPA1637	1818215	1818415	-	TX73_RS08350	WP_011157196.1	CDS	82.9163	0.51284	0.362208	1.41587	0.156814	0.246384	hypothetical protein
TX73_RS08355	RPA1638	1818747	1820981	-	flhA	WP_085977329.1	CDS	859.905	0.446753	0.125517	3.5593	0.000371849	0.0011975	flagellar biosynthesis protein FlhA
TX73_RS08360	RPA1639	1821142	1822386	+	TX73_RS08360	WP_011157198.1	CDS	100.675	0.359953	0.273266	1.31723	0.187763	0.28705	MFS transporter
TX73_RS08365	RPA1640	1822478	1824169	-	TX73_RS08365	WP_011157199.1	CDS	311.098	0.352646	0.168414	2.09392	0.0362671	0.0726177	methyl-accepting chemotaxis protein
TX73_RS08375	RPA1641	1824948	1826006	+	TX73_RS08375	WP_012495221.1	CDS	135.632	-0.511692	0.212952	-2.40285	0.0162679	0.0360885	helix-turn-helix domain-containing protein
TX73_RS08380	RPA1642	1826387	1827901	+	TX73_RS08380	WP_011157201.1	CDS	1160.11	-0.327147	0.178815	-1.82952	0.0673212	0.123383	diguanylate cyclase
TX73_RS08385	RPA1643	1828098	1828964	+	TX73_RS08385	WP_011157202.1	CDS	78.1666	0.803029	0.295223	2.72007	0.00652672	0.0162191	FTR1 family protein
TX73_RS08390	RPA1644	1828955	1829665	-	TX73_RS08390	WP_042441474.1	CDS	444.579	-0.323891	0.144467	-2.24198	0.0249628	0.0524752	transglutaminase family protein
TX73_RS08395	RPA1645	1829694	1829921	-	TX73_RS08395	WP_011157204.1	CDS	556.819	0.289724	0.147055	1.97018	0.048818	0.0939448	DUF3222 family protein
TX73_RS08400	RPA1646	1830020	1830289	-	TX73_RS08400	WP_011157205.1	CDS	705.406	0.275531	0.137329	2.00636	0.0448178	0.0873476	hypothetical protein
TX73_RS08405	RPA1647	1830366	1831367	-	TX73_RS08405	WP_011157206.1	CDS	259.324	0.407034	0.193955	2.09861	0.0358517	0.0719161	alpha/beta hydrolase
TX73_RS08410	RPA1648	1831520	1832782	+	TX73_RS08410	WP_011157207.1	CDS	434.72	0.435808	0.218609	1.99355	0.0462015	0.0897488	efflux RND transporter periplasmic adaptor subunit
TX73_RS08415	RPA1649	1832779	1834005	+	TX73_RS08415	WP_011157208.1	CDS	248.68	0.374667	0.220649	1.69802	0.0895034	0.156594	ABC transporter permease
TX73_RS08420	RPA1650	1833998	1834678	+	TX73_RS08420	WP_011157209.1	CDS	71.6343	0.15914	0.299238	0.531818	0.594852	0.70141	ABC transporter ATP-binding protein
TX73_RS08425	RPA1651	1834778	1835995	-	TX73_RS08425	WP_011157210.1	CDS	607.063	-0.29632	0.899058	-0.329589	0.74171	0.823156	ABC transporter substrate-binding protein
TX73_RS08430	RPA1652	1836528	1837418	+	TX73_RS08430	WP_234803339.1	CDS	27.9391	-1.98422	0.651941	-3.04355	0.00233802	0.00646128	flagellar hook basal-body protein
TX73_RS08435	RPA1653	1837519	1837917	-	TX73_RS08435	WP_011157212.1	CDS	716.889	1.07269	0.164355	6.52665	6.73e-11	5.52e-10	hypothetical protein
TX73_RS08440	RPA1654	1838052	1839065	-	TX73_RS08440	WP_011157213.1	CDS	132.261	-0.408208	0.268066	-1.52279	0.127812	0.209429	aldo/keto reductase
TX73_RS08445	RPA1655	1839226	1840434	-	TX73_RS08445	WP_011157214.1	CDS	127.813	-0.90229	0.537887	-1.67747	0.0934504	0.162049	ABC transporter substrate-binding protein
TX73_RS08450	RPA1656	1840537	1841232	+	TX73_RS08450	WP_011157215.1	CDS	118.032	-0.107981	0.228095	-0.473406	0.635924	0.737474	sulfite exporter TauE/SafE family protein
TX73_RS08455	RPA1657	1841261	1842475	-	TX73_RS08455	WP_011157216.1	CDS	427.948	-1.28594	0.205209	-6.26651	3.69e-10	2.8e-09	GGDEF domain-containing protein
TX73_RS25705		1842848	1843045	+	TX73_RS25705	WP_012495238.1	CDS	1094.26	-0.381277	0.242115	-1.57478	0.115308	0.192478	hypothetical protein
TX73_RS08465	RPA1658	1843254	1843616	+	queD	WP_011157217.1	CDS	141.089	-1.38098	0.222788	-6.19863	5.7e-10	4.24e-09	6-carboxytetrahydropterin synthase QueD
TX73_RS08470	RPA1659	1843683	1844273	-	TX73_RS08470	WP_011157218.1	CDS	4424.48	0.192007	0.132805	1.44578	0.148239	0.235803	hemerythrin domain-containing protein
TX73_RS08475	RPA1660	1844415	1847336	-	TX73_RS08475	WP_011157219.1	CDS	550.555	0.455409	0.18542	2.45609	0.0140457	0.031845	heavy metal translocating P-type ATPase
TX73_RS08480	RPA1661	1847388	1847663	+	TX73_RS08480	WP_011157220.1	CDS	63.2761	-0.130767	0.3116	-0.419663	0.674732	0.768201	metal-sensitive transcriptional regulator
TX73_RS08485	RPA1662	1847694	1848374	-	TX73_RS08485	WP_011157221.1	CDS	278.288	0.289642	0.185992	1.55728	0.119404	0.198336	hypothetical protein
TX73_RS08490	RPA1663	1848482	1849333	-	hpaD	WP_011157222.1	CDS	173.359	-1.47676	0.296418	-4.982	6.29e-07	3.33e-06	3%2C4-dihydroxyphenylacetate 2%2C3-dioxygenase
TX73_RS08495	RPA1664	1849361	1849903	-	TX73_RS08495	WP_011157223.1	CDS	578.212	-0.587876	0.221071	-2.65922	0.00783221	0.019024	VOC family protein
TX73_RS08500	RPA1665	1850059	1850361	-	TX73_RS08500	WP_011157224.1	CDS	1156.28	1.2188	0.182146	6.69134	2.21e-11	1.95e-10	preprotein translocase subunit YajC
TX73_RS08505	RPA1666	1850616	1851965	-	hemN	WP_011157225.1	CDS	3363.09	0.677472	0.171286	3.95521	7.65e-05	0.000279539	oxygen-independent coproporphyrinogen III oxidase
TX73_RS08510	RPA1667	1851994	1852704	-	bchJ	WP_042440925.1	CDS	2106.14	0.204732	0.178304	1.14822	0.250878	0.362311	bacteriochlorophyll 4-vinyl reductase
TX73_RS08515	RPA1668	1852676	1854373	-	bchE	WP_011157227.1	CDS	23238.9	0.568666	0.164978	3.44691	0.000567031	0.00176368	magnesium-protoporphyrin IX monomethyl ester anaerobic oxidative cyclase
TX73_RS08520	RPA1669	1854531	1854959	-	TX73_RS08520	WP_011157228.1	CDS	3047.36	0.417572	0.189992	2.19784	0.0279603	0.0582076	hypothetical protein
TX73_RS08525	RPA1670	1855181	1855921	+	TX73_RS08525	WP_011157229.1	CDS	252.184	-0.108743	0.177135	-0.6139	0.539281	0.653603	metallophosphatase family protein
TX73_RS08530	RPA1671	1855925	1857364	+	TX73_RS08530	WP_011157230.1	CDS	337.364	-0.275984	0.167652	-1.64617	0.0997284	0.170808	bifunctional serine/threonine-protein kinase/universal stress protein
TX73_RS08535	RPA1672	1857410	1858060	-	TX73_RS08535	WP_011157231.1	CDS	1448.82	0.561986	0.168145	3.34227	0.000830956	0.00250398	BON domain-containing protein
TX73_RS08540	RPA1673	1858439	1860790	+	TX73_RS08540	WP_011157232.1	CDS	6835.09	2.17783	0.167284	13.0187	9.58e-39	8.72e-37	phosphoketolase family protein
TX73_RS08545	RPA1674	1860968	1861471	+	TX73_RS08545	WP_011157233.1	CDS	161.063	0.0174908	0.209451	0.0835077	0.933448	0.954343	response regulator
TX73_RS08550	RPA1675	1862118	1864268	+	TX73_RS08550	WP_011157234.1	CDS	109.758	-1.38744	0.306353	-4.52891	5.93e-06	2.65e-05	methyl-accepting chemotaxis protein
TX73_RS08555	RPA1676	1864447	1867260	+	TX73_RS08555	WP_011157186.1	CDS	4315.78	-0.771385	0.147606	-5.22595	1.73e-07	9.85e-07	chemotaxis protein CheW
TX73_RS08560	RPA1677	1867287	1867757	+	TX73_RS08560	WP_174270123.1	CDS	696.572	-0.0515005	0.197561	-0.260681	0.794338	0.860503	chemotaxis protein CheW
TX73_RS08565	RPA1678	1867811	1868686	+	TX73_RS08565	WP_011157235.1	CDS	1185.11	-1.98791	0.159247	-12.4832	9.22e-36	7.27e-34	protein-glutamate O-methyltransferase CheR
TX73_RS08570	RPA1679	1868698	1869012	+	TX73_RS08570	WP_011157236.1	CDS	530.613	-1.20781	0.140223	-8.61353	7.08e-18	1.24e-16	hypothetical protein
TX73_RS08575	RPA1680	1869241	1870491	+	TX73_RS08575	WP_011157237.1	CDS	353.644	-1.42875	0.167988	-8.50508	1.81e-17	2.99e-16	EAL domain-containing response regulator
TX73_RS08580	RPA1681	1870522	1873113	-	TX73_RS08580	WP_011157238.1	CDS	266.101	-2.7055	0.25961	-10.4214	1.98e-25	6.65e-24	hybrid sensor histidine kinase/response regulator
TX73_RS08585	RPA1682	1873536	1874162	+	TX73_RS08585	WP_011157239.1	CDS	414.309	-1.11077	0.206762	-5.37224	7.78e-08	4.61e-07	response regulator
TX73_RS08590	RPA1683	1874213	1874995	-	TX73_RS08590	WP_011157240.1	CDS	211.812	0.370884	0.226227	1.63944	0.101123	0.172759	SDR family oxidoreductase
TX73_RS08595	RPA1684	1875104	1875865	+	TX73_RS08595	WP_011157241.1	CDS	118.763	-0.752769	0.25846	-2.91252	0.0035853	0.00950325	glucose 1-dehydrogenase
TX73_RS08600	RPA1685	1877393	1880449	+	TX73_RS08600	WP_234803297.1	CDS	2550.72	1.47177	0.18279	8.05168	8.17e-16	1.11e-14	autotransporter-associated beta strand repeat-containing protein
TX73_RS08605	RPA1686	1880602	1882206	-	TX73_RS08605	WP_011157243.1	CDS	101.385	-0.164946	1.34952	-0.122225	0.902721	0.934298	choline dehydrogenase
TX73_RS08610	RPA1687	1882277	1883710	-	TX73_RS08610	WP_011157244.1	CDS	218.661	-0.334451	0.515431	-0.648878	0.516417	0.632742	coniferyl aldehyde dehydrogenase
TX73_RS08620	RPA1688	1884296	1884817	+	TX73_RS08620	WP_011157245.1	CDS	10.2612	-0.928528	0.712136	-1.30386	0.19228	0.292404	GNAT family N-acetyltransferase
TX73_RS08625	RPA1689	1885144	1886307	+	TX73_RS08625	WP_011157246.1	CDS	36.3855	-0.472335	0.430091	-1.09822	0.272108	0.386486	DUF3095 domain-containing protein
TX73_RS08630	RPA1690	1886304	1886744	-	TX73_RS08630	WP_011157247.1	CDS	355.964	-0.961828	0.166311	-5.7833	7.33e-09	4.86e-08	DUF2147 domain-containing protein
TX73_RS08635	RPA1691	1886876	1888249	-	TX73_RS08635	WP_011157248.1	CDS	12.5928	1.37557	0.63658	2.16087	0.0307051	0.0630619	MATE family efflux transporter
TX73_RS08640	RPA1692	1888524	1889759	+	TX73_RS08640	WP_011157249.1	CDS	186.355	-0.600509	0.383327	-1.56657	0.117214	0.195247	MFS transporter
TX73_RS08645	RPA1693	1889961	1890557	+	TX73_RS08645	WP_011157250.1	CDS	5351.64	0.157149	0.276411	0.568535	0.569672	0.679993	superoxide dismutase
TX73_RS08650	RPA1694	1890710	1891084	+	crcB	WP_012495262.1	CDS	49.2943	-1.10155	0.358418	-3.07338	0.00211651	0.00591124	fluoride efflux transporter CrcB
TX73_RS08655	RPA1695	1891147	1891971	-	TX73_RS08655	WP_234931787.1	CDS	161.05	0.636163	0.241245	2.637	0.00836436	0.0201922	helix-turn-helix transcriptional regulator
TX73_RS25450		1892218	1892382	+	TX73_RS25450	WP_234803292.1	CDS	21.0088	-0.469788	0.486443	-0.96576	0.334164	0.455513	hypothetical protein
TX73_RS08660	RPA1696	1892427	1893062	+	TX73_RS08660	WP_011157253.1	CDS	89.4258	-0.00543166	0.266347	-0.0203931	0.98373	0.988468	pyridoxamine 5'-phosphate oxidase family protein
TX73_RS08665	RPA1697	1893265	1893753	-	TX73_RS08665	WP_042440926.1	CDS	72.2669	-1.53805	0.293367	-5.24275	1.58e-07	9.04e-07	CinA family protein
TX73_RS08670	RPA1698	1893871	1894614	-	TX73_RS08670	WP_011157255.1	CDS	10.8458	-2.80585	0.904026	-3.10372	0.00191102	0.00539461	sulfite exporter TauE/SafE family protein
TX73_RS08675	RPA1699	1894760	1896547	+	TX73_RS08675	WP_011157426.1	CDS	51.5177	-0.101693	0.476364	-0.213477	0.830955	0.889584	acyl-CoA dehydrogenase family protein
TX73_RS08680	RPA1700	1896682	1898154	-	TX73_RS08680	WP_085977330.1	CDS	70.1361	-0.256958	0.270895	-0.94855	0.34285	0.465324	amidase
TX73_RS08685	RPA1701	1898566	1899426	-	TX73_RS08685	WP_042440927.1	CDS	209.842	-0.861042	0.204213	-4.21638	2.48e-05	9.94e-05	hypothetical protein
TX73_RS08690	RPA1702	1899531	1901087	-	TX73_RS08690	WP_011157429.1	CDS	153.456	-1.4409	1.47107	-0.979489	NA	1	acyl-CoA synthetase
TX73_RS08695	RPA1703	1901366	1902541	-	TX73_RS08695	WP_011157430.1	CDS	228.084	-0.918983	1.05291	-0.8728	0.382772	0.507007	acetyl-CoA C-acetyltransferase
TX73_RS08700	RPA1704	1902673	1903350	+	TX73_RS08700	WP_079403125.1	CDS	324.683	-2.34041	0.292866	-7.99142	1.33e-15	1.77e-14	TetR family transcriptional regulator
TX73_RS08705	RPA1705	1903807	1904565	+	TX73_RS08705	WP_012495272.1	CDS	547.112	-0.535412	0.255853	-2.09265	0.03638	0.07276	SDR family NAD(P)-dependent oxidoreductase
TX73_RS08710	RPA1706	1904789	1905595	+	TX73_RS08710	WP_011157433.1	CDS	65.7075	-1.35703	0.376565	-3.6037	0.000313721	0.00102143	enoyl-CoA hydratase/isomerase family protein
TX73_RS08715	RPA1707	1905646	1907520	+	TX73_RS08715	WP_011157434.1	CDS	152.454	-0.522991	0.450646	-1.16053	0.245831	0.356751	AMP-binding protein
TX73_RS08720	RPA1708	1907687	1908814	+	TX73_RS08720	WP_011157435.1	CDS	118.814	-0.220426	0.337135	-0.653822	0.513226	0.63031	acyl-CoA/acyl-ACP dehydrogenase
TX73_RS08725	RPA1709	1908951	1910198	+	TX73_RS08725	WP_011157436.1	CDS	184.879	0.372646	0.276761	1.34646	0.178155	0.273916	acyl-CoA dehydrogenase
TX73_RS08730	RPA1710	1910349	1911593	+	TX73_RS08730	WP_011157437.1	CDS	185.129	0.223904	0.271708	0.824062	0.409904	0.53354	acyl-CoA dehydrogenase
TX73_RS08735	RPA1711	1911759	1912454	+	TX73_RS08735	WP_042441480.1	CDS	18.3178	-0.723576	0.569557	-1.27042	0.203936	0.307257	nitroreductase
TX73_RS08740	RPA1712	1912856	1913638	-	TX73_RS08740	WP_011157439.1	CDS	39.4108	-1.7419	0.433223	-4.02079	5.8e-05	0.000214691	enoyl-CoA hydratase/isomerase family protein
TX73_RS08745	RPA1713	1913941	1914615	+	TX73_RS08745	WP_011157440.1	CDS	213.192	1.10257	0.212469	5.1893	2.11e-07	1.19e-06	cyclic nucleotide-binding domain-containing protein
TX73_RS08750	RPA1714	1914627	1915511	+	TX73_RS08750	WP_042440930.1	CDS	91.8254	0.050711	0.263701	0.192305	0.847503	0.900579	hypothetical protein
TX73_RS08755	RPA1715	1915762	1916166	+	TX73_RS08755	WP_012495279.1	CDS	212.339	0.479916	0.172751	2.77808	0.00546816	0.01388	DUF3307 domain-containing protein
TX73_RS08760	RPA1716	1916440	1918650	+	TX73_RS08760	WP_011157443.1	CDS	133.849	-4.8424	0.412806	-11.7304	8.9e-32	5.54e-30	sensor domain-containing diguanylate cyclase
TX73_RS08765	RPA1717	1918857	1919243	-	TX73_RS08765	WP_011157444.1	CDS	264.524	0.170346	0.320211	0.53198	0.59474	0.70141	hypothetical protein
TX73_RS08770	RPA1718	1919490	1919897	+	TX73_RS08770	WP_011157445.1	CDS	416.547	0.02191	0.254266	0.0861696	0.931332	0.953403	hypothetical protein
TX73_RS08775	RPA1719	1919904	1920236	-	TX73_RS08775	WP_011157446.1	CDS	9.31624	-0.826919	0.7252	-1.14026	0.254176	0.366181	YkgJ family cysteine cluster protein
TX73_RS08780	RPA1720	1920300	1920920	-	TX73_RS08780	WP_011157447.1	CDS	11.3927	0.310539	0.667892	0.464954	0.641964	0.742683	pyridoxamine 5'-phosphate oxidase family protein
TX73_RS08785	RPA1721	1921022	1921939	+	TX73_RS08785	WP_011157448.1	CDS	49.863	-0.0196582	0.373203	-0.0526743	0.957991	0.97112	LysR family transcriptional regulator
TX73_RS08790	RPA1722	1921936	1922586	+	alkB	WP_011157449.1	CDS	12.9108	0.421163	0.669393	0.629172	0.529237	0.644395	DNA oxidative demethylase AlkB
TX73_RS08795	RPA1723	1922593	1923924	-	paaF	WP_011157450.1	CDS	26.3001	-1.48317	0.954819	-1.55335	0.120339	0.199454	phenylacetate--CoA ligase
TX73_RS08800	RPA1724	1923939	1924412	-	paaI	WP_011157451.1	CDS	17.389	-1.78354	0.623152	-2.86213	0.0042081	0.0109758	hydroxyphenylacetyl-CoA thioesterase PaaI
TX73_RS08805	RPA1725	1924637	1926676	+	paaZ	WP_011157452.1	CDS	25.3288	-1.87252	0.602268	-3.10912	0.00187648	0.00530979	phenylacetic acid degradation bifunctional protein PaaZ
TX73_RS08810	RPA1726	1926733	1927749	+	TX73_RS08810	WP_011157453.1	CDS	86.2362	-1.24656	0.278832	-4.47066	7.8e-06	3.43e-05	zinc-binding alcohol dehydrogenase family protein
TX73_RS08815	RPA1727	1927991	1928728	+	TX73_RS08815	WP_011157454.1	CDS	25.5218	-1.35096	0.543538	-2.48549	0.0129374	0.029573	hypothetical protein
TX73_RS08820	RPA1728	1929247	1933260	-	TX73_RS08820	WP_148260381.1	CDS	441.627	-11.986	1.1914	-10.0605	8.26e-24	2.43e-22	hypothetical protein
TX73_RS08825	RPA1729	1934248	1935210	-	TX73_RS08825	WP_011157456.1	CDS	35.0661	-1.63064	1.01766	-1.60233	0.109082	0.184032	fatty acid desaturase family protein
TX73_RS08830	RPA1730	1935263	1936486	-	TX73_RS08830	WP_011157457.1	CDS	38.5699	1.63683	0.421382	3.88444	0.000102565	0.000366723	bifunctional alpha/beta hydrolase/OsmC family protein
TX73_RS08835	RPA1731	1936665	1937330	-	TX73_RS08835	WP_011157458.1	CDS	113.679	0.203319	0.270511	0.751611	0.452285	0.574951	sulfite oxidase-like oxidoreductase
TX73_RS08840	RPA1732	1937353	1938552	-	TX73_RS08840	WP_011157459.1	CDS	120.448	-0.272596	1.31844	-0.206757	0.836199	0.892635	cytochrome P450
TX73_RS08845	RPA1733	1938621	1938848	-	TX73_RS08845	WP_011157460.1	CDS	95.1241	-0.141657	0.533459	-0.265544	0.790591	0.858009	ferredoxin
TX73_RS08850	RPA1734	1938948	1940381	-	TX73_RS08850	WP_011157461.1	CDS	407.952	-0.334235	0.155776	-2.14561	0.031904	0.0652563	amidase family protein
TX73_RS08855	RPA1735	1940520	1941632	+	TX73_RS08855	WP_042440932.1	CDS	573.842	0.118274	0.152568	0.77522	0.43821	0.562368	ABC transporter
TX73_RS08860	RPA1736	1941645	1943021	-	TX73_RS08860	WP_011157462.1	CDS	3452.15	0.662583	0.109159	6.06986	1.28e-09	9.14e-09	GH1 family beta-glucosidase
TX73_RS08865	RPA1737	1943207	1943986	-	TX73_RS08865	WP_011157463.1	CDS	67.4497	0.95692	1.6326	0.586132	0.557787	0.670194	SDR family oxidoreductase
TX73_RS08870	RPA1738	1944029	1945513	-	TX73_RS08870	WP_011157464.1	CDS	22.3687	0.651498	0.895293	0.727692	0.466802	0.58882	ATP-binding cassette domain-containing protein
TX73_RS08875	RPA1739	1945513	1946436	-	TX73_RS08875	WP_011157465.1	CDS	10.2753	2.01868	0.766466	2.63375	0.00844469	0.0203239	branched-chain amino acid ABC transporter permease
TX73_RS08880	RPA1740	1946438	1947313	-	TX73_RS08880	WP_011157466.1	CDS	6.28491	-0.0773875	1.02164	-0.0757485	0.939619	0.958655	branched-chain amino acid ABC transporter permease
TX73_RS08885	RPA1741	1947510	1948760	-	TX73_RS08885	WP_011157467.1	CDS	175.472	-0.173878	0.689438	-0.252202	0.800885	0.863839	ABC transporter substrate-binding protein
TX73_RS08890	RPA1742	1949034	1950047	+	TX73_RS08890	WP_234803296.1	CDS	783.539	0.0384666	0.145862	0.263719	0.791996	0.858752	tartrate dehydrogenase
TX73_RS08895	RPA1743	1950081	1950920	-	TX73_RS08895	WP_011157469.1	CDS	514.015	0.649846	0.150823	4.30867	1.64e-05	6.77e-05	hypothetical protein
TX73_RS08900	RPA1744	1951061	1951975	-	TX73_RS08900	WP_011157470.1	CDS	243.614	0.561311	0.257878	2.17666	0.0295061	0.0609029	3-phosphoglycerate dehydrogenase
TX73_RS08905	RPA1745	1952010	1953260	-	TX73_RS08905	WP_011157471.1	CDS	1501.15	0.236573	0.153231	1.5439	0.122612	0.202527	Zn-dependent hydrolase
TX73_RS08910	RPA1746	1953330	1954280	-	TX73_RS08910	WP_011157472.1	CDS	609.221	0.579403	0.124334	4.66004	3.16e-06	1.48e-05	LysR family transcriptional regulator
TX73_RS08915	RPA1747	1954396	1955214	+	TX73_RS08915	WP_011157473.1	CDS	1214.42	-0.397962	0.206849	-1.92392	0.0543647	0.102698	putative hydro-lyase
TX73_RS08920	RPA1748	1955272	1956519	+	TX73_RS08920	WP_011157474.1	CDS	4405.56	-0.496343	0.244367	-2.03114	0.0422407	0.0830085	ABC transporter substrate-binding protein
TX73_RS08925	RPA1749	1956647	1957525	+	TX73_RS08925	WP_012495306.1	CDS	749.511	-0.898765	0.273476	-3.28645	0.00101457	0.00301316	branched-chain amino acid ABC transporter permease
TX73_RS08930	RPA1750	1957525	1958511	+	TX73_RS08930	WP_011157256.1	CDS	340.248	-0.519065	0.320029	-1.62193	0.104818	0.177853	branched-chain amino acid ABC transporter permease
TX73_RS08935	RPA1751	1958508	1959242	+	TX73_RS08935	WP_011157257.1	CDS	219.409	-0.28889	0.3759	-0.768529	0.442173	0.565895	ABC transporter ATP-binding protein
TX73_RS08940	RPA1752	1959226	1959930	+	TX73_RS08940	WP_011157258.1	CDS	193.452	-0.53885	0.374323	-1.43953	0.15	0.238048	ABC transporter ATP-binding protein
TX73_RS08945	RPA1753	1960124	1960903	+	TX73_RS08945	WP_011157259.1	CDS	73.6723	0.491648	0.299577	1.64114	0.100767	0.172401	hydroxypyruvate isomerase family protein
TX73_RS08950	RPA1754	1961116	1964310	+	TX73_RS08950	WP_011157260.1	CDS	248.465	0.241392	0.328025	0.735896	0.461794	0.584059	efflux RND transporter permease subunit
TX73_RS08955	RPA1755	1964300	1965502	+	TX73_RS08955	WP_011157261.1	CDS	68.7457	0.434284	0.773563	0.561408	0.574519	0.684048	efflux RND transporter periplasmic adaptor subunit
TX73_RS08960	RPA1756	1965670	1967184	-	TX73_RS08960	WP_011157262.1	CDS	94.946	0.0852242	0.260316	0.327387	0.743375	0.824733	acetyl-CoA acetyltransferase
TX73_RS08965	RPA1757	1967224	1968003	-	TX73_RS08965	WP_011157263.1	CDS	80.8349	-0.506597	0.316867	-1.59877	0.109872	0.185102	SDR family oxidoreductase
TX73_RS08970	RPA1758	1968171	1968971	+	TX73_RS08970	WP_011157264.1	CDS	287.732	-0.078312	0.20908	-0.374556	0.707991	0.795356	enoyl-CoA hydratase/isomerase
TX73_RS08975	RPA1759	1968979	1969974	+	TX73_RS08975	WP_011157265.1	CDS	111.114	-0.979522	0.248452	-3.9425	8.06e-05	0.000292967	phosphotransferase family protein
TX73_RS08980	RPA1760	1969993	1970367	+	TX73_RS08980	WP_011157266.1	CDS	20.078	-0.112749	0.486326	-0.231839	0.816663	0.876172	DUF6285 domain-containing protein
TX73_RS08985	RPA1761	1970699	1971478	-	TX73_RS08985	WP_011157267.1	CDS	77.2031	-1.08239	0.371744	-2.91166	0.00359515	0.00952404	enoyl-CoA hydratase-related protein
TX73_RS08990	RPA1762	1971604	1972878	+	TX73_RS08990	WP_042440934.1	CDS	223.314	-0.164485	0.399715	-0.411506	0.680702	0.772768	acyl-CoA dehydrogenase family protein
TX73_RS08995	RPA1763	1973251	1974828	-	TX73_RS08995	WP_011157269.1	CDS	326.991	-0.445588	1.56829	-0.284124	NA	1	fatty acid--CoA ligase
TX73_RS09000	RPA1764	1975165	1976037	-	TX73_RS09000	WP_011157270.1	CDS	225.2	-0.435178	0.397349	-1.0952	0.273427	0.387895	SDR family oxidoreductase
TX73_RS09005	RPA1765	1976145	1976957	+	TX73_RS09005	WP_011157271.1	CDS	103.791	-0.712345	0.335521	-2.1231	0.0337457	0.0684749	crotonase/enoyl-CoA hydratase family protein
TX73_RS09010	RPA1766	1977106	1978650	+	TX73_RS09010	WP_011157272.1	CDS	247.274	0.873041	0.185287	4.71183	2.46e-06	1.18e-05	acyl-CoA synthetase
TX73_RS09015	RPA1767	1978647	1980956	-	TX73_RS09015	WP_011157273.1	CDS	30.2981	2.3436	0.505747	4.63393	3.59e-06	1.67e-05	ATP-binding protein
TX73_RS26080	RPA1768	1981208	1981447	-	TX73_RS26080	WP_042440936.1	CDS	10.7708	-0.885267	0.703898	-1.25766	0.208513	0.31277	hypothetical protein
TX73_RS09025	RPA1769	1981608	1982498	-	TX73_RS09025	WP_011157275.1	CDS	15.1209	-2.14389	1.28661	-1.6663	0.095653	0.165444	LysR family transcriptional regulator
TX73_RS09030	RPA1770	1982495	1983559	-	TX73_RS09030	WP_011157276.1	CDS	25.1518	0.329109	0.438107	0.751206	0.452529	0.575106	YeiH family protein
TX73_RS09035	RPA1771	1983838	1984620	+	TX73_RS09035	WP_011157277.1	CDS	405.82	-0.326615	0.184985	-1.76563	0.0774585	0.138687	hypothetical protein
TX73_RS09040	RPA1772	1984721	1987531	+	ppc	WP_011157278.1	CDS	1358.95	0.512544	0.126183	4.0619	4.87e-05	0.000183457	phosphoenolpyruvate carboxylase
TX73_RS09045	RPA1773	1987669	1987998	+	TX73_RS09045	WP_011157279.1	CDS	31.9059	0.904985	0.426163	2.12356	0.0337067	0.0684251	multidrug efflux SMR transporter
TX73_RS09050	RPA1774	1988407	1989732	+	TX73_RS09050	WP_011157280.1	CDS	80.0941	1.26448	0.302906	4.17448	2.99e-05	0.000118019	OmpA family protein
TX73_RS09055	RPA1775	1989978	1990892	-	TX73_RS09055	WP_011157281.1	CDS	317.509	0.723169	0.201712	3.58515	0.00033688	0.00109307	SDR family oxidoreductase
TX73_RS09060	RPA1776	1991177	1992316	-	TX73_RS09060	WP_011157282.1	CDS	400.345	0.6825	0.177699	3.84077	0.000122648	0.000433617	thiolase
TX73_RS09065	RPA1777	1992322	1992735	-	TX73_RS09065	WP_011157283.1	CDS	182.145	1.1033	0.222025	4.96925	6.72e-07	3.55e-06	Zn-ribbon domain-containing OB-fold protein
TX73_RS09070	RPA1778	1993031	1994380	+	TX73_RS09070	WP_042441484.1	CDS	154.165	0.594996	0.236415	2.51674	0.0118445	0.0273922	amidase
TX73_RS09075	RPA1779	1994373	1995059	+	TX73_RS09075	WP_011157285.1	CDS	119.612	0.871671	1.10707	0.787371	0.431065	0.55482	DUF2848 domain-containing protein
TX73_RS09080	RPA1780	1995247	1995696	-	TX73_RS09080	WP_042440937.1	CDS	20.1507	-1.70056	0.532521	-3.19341	0.00140601	0.00408597	PaaI family thioesterase
TX73_RS09085	RPA1781	1996035	1997207	-	pobA	WP_011157287.1	CDS	60.8576	-1.38162	0.344518	-4.01029	6.06e-05	0.000223941	4-hydroxybenzoate 3-monooxygenase
TX73_RS09090	RPA1782	1997376	1998386	+	TX73_RS09090	WP_011157288.1	CDS	127.762	-1.54896	0.572094	-2.70752	0.00677881	0.0167752	TRAP transporter substrate-binding protein
TX73_RS09095	RPA1783	1998631	1999125	+	TX73_RS09095	WP_041810326.1	CDS	7.72446	-2.01221	1.02872	-1.95603	0.0504612	0.0964407	TRAP transporter small permease
TX73_RS09100	RPA1784	1999135	2000439	+	TX73_RS09100	WP_042441486.1	CDS	12.7661	-0.652293	0.668136	-0.976289	0.328921	0.449707	TRAP transporter permease
TX73_RS09110	RPA1786	2001396	2002172	+	TX73_RS09110	WP_085977331.1	CDS	14.5411	-1.88055	0.720133	-2.61139	0.00901757	0.0215059	crotonase/enoyl-CoA hydratase family protein
TX73_RS09115	RPA1787	2002184	2004079	+	TX73_RS09115	WP_042440939.1	CDS	36.6407	-0.773027	0.447773	-1.72638	0.0842793	0.149039	feruloyl-CoA synthase
TX73_RS09120	RPA1788	2004318	2004737	+	TX73_RS09120	WP_011157294.1	CDS	82.2679	-0.783332	0.357941	-2.18844	0.0286375	0.0592923	acyl-CoA thioesterase
TX73_RS09125	RPA1789	2004817	2005974	+	TX73_RS09125	WP_011157295.1	CDS	596.915	-1.01752	1.06174	-0.958346	0.337888	0.460174	ABC transporter substrate-binding protein
TX73_RS09130	RPA1790	2006289	2007107	+	TX73_RS09130	WP_011157296.1	CDS	35.7747	-4.87016	0.694287	-7.01463	2.31e-12	2.26e-11	GGDEF domain-containing protein
TX73_RS09135	RPA1791	2007080	2007799	-	TX73_RS09135	WP_011157297.1	CDS	26.0541	-2.7867	0.712036	-3.91371	9.09e-05	0.000327696	ABC transporter ATP-binding protein
TX73_RS09140	RPA1792	2007796	2009568	-	TX73_RS09140	WP_011157298.1	CDS	82.1711	-2.0907	1.36285	-1.53407	NA	1	branched-chain amino acid ABC transporter ATP-binding protein/permease
TX73_RS09145	RPA1793	2009574	2010614	-	TX73_RS09145	WP_011157299.1	CDS	79.8725	-3.40719	0.430617	-7.91234	2.53e-15	3.27e-14	branched-chain amino acid ABC transporter permease
TX73_RS09150	RPA1794	2010779	2011297	+	TX73_RS09150	WP_012495347.1	CDS	28.1112	0.0181494	0.426321	0.042572	0.966043	0.975391	MarR family transcriptional regulator
TX73_RS09155	RPA1795	2011435	2013165	-	TX73_RS09155	WP_012495348.1	CDS	350.694	-0.643773	0.185007	-3.47973	0.000501928	0.00157359	cation:proton antiporter
TX73_RS09160		2013214	2013798	+	TX73_RS09160	WP_234803290.1	CDS	287.309	0.61133	0.166805	3.66493	0.000247407	0.000823646	DUF3124 domain-containing protein
TX73_RS09165	RPA1796	2013917	2015491	+	TX73_RS09165	WP_011157302.1	CDS	116.03	0.3474	0.32485	1.06942	0.284882	0.400782	adenylate/guanylate cyclase domain-containing protein
TX73_RS09170	RPA1797	2015733	2017013	-	TX73_RS09170	WP_011157303.1	CDS	22.4179	0.319109	0.512195	0.623022	0.53327	0.647806	glycerate kinase
TX73_RS09175	RPA1798	2017212	2018447	-	TX73_RS09175	WP_011157304.1	CDS	3427.55	0.385869	0.167587	2.3025	0.021307	0.0456826	ABC transporter substrate-binding protein
TX73_RS09180	RPA1799	2018690	2020177	-	TX73_RS09180	WP_011157305.1	CDS	33.8651	-1.48453	0.411908	-3.60404	0.000313312	0.0010208	UdgX family uracil-DNA binding protein, This protein belongs to the uracil DNA glycosylase superfamily, members of which act in excision repair of DNA. However, it belongs more specifically to UdgX branch, whose founding member was found to bind uracil in DNA (where it does not belong), without cleaving it, appears to promote DNA repair by a pathway involving RecA, rather than base excision.
TX73_RS09185	RPA1800	2020274	2021524	-	TX73_RS09185	WP_011157306.1	CDS	47.2687	-0.161498	0.332252	-0.486071	0.626917	0.730313	putative DNA modification/repair radical SAM protein
TX73_RS09190	RPA1801	2021694	2022479	+	TX73_RS09190	WP_011157307.1	CDS	8.65377	-0.261078	0.721792	-0.361707	0.717571	0.803064	hypothetical protein
TX73_RS09195	RPA1802	2022532	2023968	+	TX73_RS09195	WP_011157308.1	CDS	9.20984	-0.688188	0.776935	-0.885772	0.37574	0.499791	DNA polymerase Y family protein
TX73_RS09200	RPA1803	2024122	2027709	+	TX73_RS09200	WP_011157309.1	CDS	34.7327	-1.09758	0.393076	-2.79228	0.00523388	0.0133931	error-prone DNA polymerase
TX73_RS09205	RPA1804	2027715	2028668	-	TX73_RS09205	WP_011157310.1	CDS	34.9604	-2.24599	0.436507	-5.14537	2.67e-07	1.48e-06	NAD-dependent epimerase/dehydratase family protein
TX73_RS09210	RPA1805	2028745	2029695	+	TX73_RS09210	WP_011157311.1	CDS	27.3622	-0.164054	0.444254	-0.36928	0.711919	0.798491	LysR family transcriptional regulator
TX73_RS09215	RPA1806	2029742	2031139	+	TX73_RS09215	WP_011157312.1	CDS	49.8365	0.0375544	0.315583	0.119	0.905275	0.934898	CoA transferase
TX73_RS09220	RPA1807	2031359	2032597	+	TX73_RS09220	WP_011157313.1	CDS	984.885	0.215368	0.166825	1.29098	0.196709	0.29799	efflux RND transporter periplasmic adaptor subunit
TX73_RS09225	RPA1808	2032754	2035876	+	TX73_RS09225	WP_011157314.1	CDS	903.043	0.788055	0.1528	5.15744	2.5e-07	1.4e-06	CusA/CzcA family heavy metal efflux RND transporter
TX73_RS09230	RPA1809	2036118	2036393	+	TX73_RS09230	WP_234803289.1	CDS	230.707	1.1206	0.187269	5.98391	2.18e-09	1.52e-08	hypothetical protein
TX73_RS09235	RPA1810	2036488	2037906	-	TX73_RS09235	WP_042440940.1	CDS	858.022	0.598497	0.255453	2.34288	0.0191354	0.0415537	TolC family outer membrane protein
TX73_RS09240	RPA1811	2038105	2038884	-	TX73_RS09240	WP_011157317.1	CDS	1033.88	0.234461	0.124092	1.88941	0.0588364	0.109529	enoyl-CoA hydratase
TX73_RS09245	RPA1812	2038968	2039705	-	TX73_RS09245	WP_011157318.1	CDS	397.505	2.67753	0.410776	6.51822	7.11e-11	5.81e-10	hypothetical protein
TX73_RS09250	RPA1813	2039960	2040505	+	TX73_RS09250	WP_012495365.1	CDS	32.2032	0.234362	0.413156	0.567249	0.570545	0.680726	sigma-70 family RNA polymerase sigma factor
TX73_RS09255	RPA1814	2040508	2041146	+	TX73_RS09255	WP_042440944.1	CDS	11.4453	-0.123237	0.639483	-0.192713	0.847183	0.900579	DUF1109 domain-containing protein
TX73_RS09260	RPA1815	2041263	2041607	+	TX73_RS09260	WP_119846057.1	CDS	29.0228	0.181093	0.477196	0.379495	0.70432	0.79236	DUF2946 family protein
TX73_RS09265	RPA1816	2041668	2043896	+	TX73_RS09265	WP_011157322.1	CDS	16.5431	-0.00798119	0.539584	-0.0147914	0.988199	0.991011	TonB-dependent receptor
TX73_RS09270	RPA1817	2043919	2045028	-	TX73_RS09270	WP_011157323.1	CDS	318.178	-0.544557	0.158028	-3.44596	0.000569032	0.00176758	DUF2336 domain-containing protein
TX73_RS09275	RPA1818	2045066	2046211	-	TX73_RS09275	WP_042440945.1	CDS	489.161	0.118449	0.137776	0.859721	0.389943	0.514777	GGDEF domain-containing protein
TX73_RS09280	RPA1819	2046600	2047169	+	TX73_RS09280	WP_011157325.1	CDS	420.378	-0.659285	0.187197	-3.52188	0.000428496	0.00135776	sigma-70 family RNA polymerase sigma factor
TX73_RS09285	RPA1820	2047166	2047999	+	TX73_RS09285	WP_011157326.1	CDS	90.9724	-0.145614	0.284072	-0.512596	0.608234	0.713955	hypothetical protein
TX73_RS09290	RPA1821	2048486	2048995	+	TX73_RS09290	WP_011157327.1	CDS	341.495	-0.711219	0.20021	-3.55236	0.000381796	0.00122206	TIGR03809 family protein
TX73_RS09295	RPA1822	2049434	2051500	+	TX73_RS09295	WP_011157328.1	CDS	1574.54	-0.951669	0.145941	-6.52093	6.99e-11	5.71e-10	methyl-accepting chemotaxis protein
TX73_RS09300		2051812	2052153	+	TX73_RS09300	WP_012495374.1	CDS	73.5961	0.300367	0.511344	0.587408	0.55693	0.669504	hypothetical protein
TX73_RS09305	RPA1823	2052306	2054615	+	TX73_RS09305	WP_042440946.1	CDS	371.546	1.47317	0.254944	5.77841	7.54e-09	4.99e-08	TonB-dependent receptor plug domain-containing protein
TX73_RS09310	RPA1824	2054711	2055226	+	TX73_RS09310	WP_011157330.1	CDS	271.888	0.447148	0.194948	2.29368	0.021809	0.0464643	four-helix bundle copper-binding protein
TX73_RS09315	RPA1825	2055318	2055557	-	TX73_RS09315	WP_011157331.1	CDS	37.9311	-0.0833886	0.397268	-0.209905	0.833742	0.891358	PilZ domain-containing protein
TX73_RS09320	RPA1826	2055690	2057048	-	TX73_RS09320	WP_011157332.1	CDS	116.876	-0.30573	0.254091	-1.20323	0.228886	0.337658	TIGR03808 family TAT-translocated repetitive protein
TX73_RS09325	RPA1827	2057154	2057414	-	TX73_RS09325	WP_011157333.1	CDS	34.7902	-1.79097	0.486893	-3.67836	0.000234741	0.000788097	hypothetical protein
TX73_RS09330	RPA1828	2057481	2058131	-	TX73_RS09330	WP_011157334.1	CDS	125.137	-0.251759	0.251627	-1.00052	0.317057	0.436703	pyroglutamyl-peptidase I
TX73_RS09335	RPA1829	2058128	2059117	-	meaB	WP_011157335.1	CDS	169.225	-0.0370908	0.216392	-0.171406	0.863905	0.911664	methylmalonyl Co-A mutase-associated GTPase MeaB
TX73_RS25055		2059204	2059796	-	TX73_RS25055		CDS (pseudo gene)	398.811	0.609135	0.327382	1.86062	0.0627974	0.115855	carbonic anhydrase - frameshifted
TX73_RS09350	RPA1832	2059995	2060780	-	TX73_RS09350	WP_012495377.1	CDS	354.649	-0.0466903	0.179645	-0.259903	0.794939	0.860778	DUF3298 and DUF4163 domain-containing protein
TX73_RS09355	RPA1833	2060841	2061242	-	TX73_RS09355	WP_011157339.1	CDS	194.865	-0.298451	0.22716	-1.31384	0.188901	0.288099	type II toxin-antitoxin system VapC family toxin
TX73_RS09360	RPA1834	2061248	2061505	-	TX73_RS09360	WP_011157340.1	CDS	419.603	0.0307395	0.152494	0.201578	0.840247	0.895683	type II toxin-antitoxin system prevent-host-death family antitoxin
TX73_RS09365	RPA1835	2061569	2063728	-	scpA	WP_011157341.1	CDS	3855.15	0.386417	0.109879	3.51676	0.000436848	0.00138238	methylmalonyl-CoA mutase
TX73_RS09370	RPA1836	2063791	2064255	-	TX73_RS09370	WP_011157342.1	CDS	768.676	0.16385	0.136638	1.19915	0.230468	0.339221	GFA family protein
TX73_RS09375	RPA1837	2064252	2066123	-	TX73_RS09375	WP_011157343.1	CDS	704.202	0.39511	0.134503	2.93756	0.00330808	0.00884273	methylmalonyl-CoA mutase subunit beta
TX73_RS09380	RPA1838	2066281	2066772	-	folK	WP_011157344.1	CDS	74.5208	-0.306211	0.311184	-0.984019	0.325106	0.445973	2-amino-4-hydroxy-6-hydroxymethyldihydropteridine diphosphokinase
TX73_RS09385	RPA1839	2066774	2067139	-	folB	WP_011157345.1	CDS	56.0608	0.061138	0.33492	0.182545	0.855155	0.905668	dihydroneopterin aldolase
TX73_RS09390	RPA1840	2067136	2067993	-	folP	WP_011157346.1	CDS	93.6243	-1.22393	0.274411	-4.46022	8.19e-06	3.59e-05	dihydropteroate synthase
TX73_RS09395	RPA1841	2068059	2068466	-	TX73_RS09395	WP_011157347.1	CDS	559.377	0.506409	0.250608	2.02073	0.0433081	0.0846842	DUF4332 domain-containing protein
TX73_RS09400	RPA1842	2068484	2068852	-	TX73_RS09400	WP_011157348.1	CDS	596.111	0.320142	0.282095	1.13487	0.256428	0.368976	hypothetical protein
TX73_RS09405	RPA1843	2069189	2070799	+	TX73_RS09405	WP_011157349.1	CDS	1029.26	0.200965	0.132066	1.5217	0.128085	0.209665	DUF853 family protein
TX73_RS09415	RPA1844	2071008	2072414	+	TX73_RS09415	WP_011157350.1	CDS	1107.58	1.00466	0.124056	8.09844	5.57e-16	7.71e-15	M20/M25/M40 family metallo-hydrolase
TX73_RS09420	RPA1845	2072749	2075049	+	TX73_RS09420	WP_011157351.1	CDS	1257.08	-0.886438	0.154461	-5.73889	9.53e-09	6.27e-08	TonB-dependent receptor
TX73_RS09425	RPA1846	2075163	2075897	+	TX73_RS09425	WP_011157352.1	CDS	246.137	-3.84416	0.940045	-4.08934	4.33e-05	0.000165557	cobalt ABC transporter substrate-binding protein
TX73_RS09430	RPA1847	2075894	2076175	+	TX73_RS09430	WP_011157353.1	CDS	19.0151	-2.65157	1.19965	-2.21029	0.0270851	0.0565099	DUF3649 domain-containing protein
TX73_RS09435	RPA1848	2076189	2077811	+	TX73_RS09435	WP_234803288.1	CDS	391.193	-1.18668	0.244813	-4.84729	1.25e-06	6.36e-06	PepSY domain-containing protein
TX73_RS09440	RPA1849	2077808	2078095	+	TX73_RS09440	WP_011157355.1	CDS	8.02293	-1.30223	0.897874	-1.45034	0.146963	0.234408	DUF3325 domain-containing protein
TX73_RS09445	RPA1850	2078135	2080048	-	TX73_RS09445	WP_234803287.1	CDS	21.2968	-0.588113	0.496312	-1.18497	0.236031	0.345935	methyl-accepting chemotaxis protein
TX73_RS09450	RPA1851	2080588	2081370	-	TX73_RS09450	WP_042440951.1	CDS	462.673	-0.275805	0.386047	-0.714434	0.474959	0.597246	class II aldolase/adducin family protein
TX73_RS09455		2081636	2082514	+	TX73_RS09455	WP_042441493.1	CDS	452.299	-0.344081	0.146999	-2.3407	0.0192479	0.0417405	hypothetical protein
TX73_RS09460	RPA1852	2082702	2083118	+	TX73_RS09460	WP_011157358.1	CDS	484.489	-1.05918	0.258502	-4.09737	4.18e-05	0.000160441	MucR family transcriptional regulator
TX73_RS09465	RPA1853	2083126	2083866	-	TX73_RS09465	WP_011157359.1	CDS	107.984	0.500442	0.234785	2.13149	0.0330489	0.0673499	3-oxoacyl-ACP reductase FabG
TX73_RS09470	RPA1854	2083944	2084579	+	TX73_RS09470	WP_011157360.1	CDS	51.804	0.322571	0.384934	0.83799	0.402037	0.526048	TetR/AcrR family transcriptional regulator
TX73_RS09475	RPA1855	2084701	2085312	+	TX73_RS09475	WP_011157361.1	CDS	33.4963	0.409311	0.411047	0.995777	0.319359	0.439234	DUF6456 domain-containing protein
TX73_RS09480	RPA1856	2085342	2085770	-	TX73_RS09480	WP_011157362.1	CDS	347.093	0.8204	0.162835	5.03824	4.7e-07	2.51e-06	SufE family protein
TX73_RS09485	RPA1857	2085886	2086308	-	TX73_RS09485	WP_011157363.1	CDS	102.06	-0.61437	0.25582	-2.40157	0.0163249	0.0361978	DUF5330 domain-containing protein
TX73_RS09490	RPA1858	2086715	2088547	+	TX73_RS09490	WP_011157364.1	CDS	829.402	-0.49696	0.128258	-3.8747	0.000106756	0.000379986	PAS domain-containing sensor histidine kinase
TX73_RS09495	RPA1859	2088540	2089325	+	TX73_RS09495	WP_011157365.1	CDS	199.413	-0.51393	0.195029	-2.63515	0.00841009	0.0202716	peptidoglycan-binding protein
TX73_RS09500	RPA1860	2089478	2089819	+	TX73_RS09500	WP_011157366.1	CDS	67.0654	-0.431398	0.302915	-1.42416	0.154401	0.243645	DUF1491 family protein
TX73_RS09505	RPA1861	2089994	2090968	-	TX73_RS09505	WP_011157367.1	CDS	255.178	0.133228	0.207976	0.640592	0.521788	0.637785	DUF2336 domain-containing protein
TX73_RS09510	RPA1862	2091120	2092193	-	TX73_RS09510	WP_011157368.1	CDS	968.754	0.412619	0.171592	2.40466	0.0161876	0.0359776	polysaccharide deacetylase family protein
TX73_RS09515	RPA1863	2092273	2092803	-	TX73_RS09515	WP_011157369.1	CDS	114.597	0.509091	0.237117	2.14701	0.0317927	0.0650699	hypothetical protein
TX73_RS09520		2092983	2093183	+	TX73_RS09520	WP_012495401.1	CDS	64.7079	-0.293302	0.290795	-1.00862	0.313157	0.432969	hypothetical protein
TX73_RS09525	RPA1864	2093201	2093983	+	TX73_RS09525	WP_011157370.1	CDS	119.79	-0.0673921	0.217415	-0.30997	0.756584	0.83411	hypothetical protein
TX73_RS09530	RPA1865	2093990	2094556	-	TX73_RS09530	WP_011157371.1	CDS	171.641	-0.00785916	0.265058	-0.0296508	0.976346	0.983372	DUF1254 domain-containing protein
TX73_RS09535	RPA1866	2094553	2095131	-	TX73_RS09535	WP_011157372.1	CDS	63.6805	-0.250099	0.31622	-0.790903	0.429	0.552623	DUF1214 domain-containing protein
TX73_RS09540	RPA1867	2095175	2097448	-	TX73_RS09540	WP_011157373.1	CDS	897.376	-0.22884	0.159808	-1.43197	0.152153	0.240819	PBP1A family penicillin-binding protein
TX73_RS09545	RPA1868	2097719	2098231	+	TX73_RS09545	WP_042440953.1	CDS	56.6281	-2.111	0.344115	-6.13458	8.54e-10	6.22e-09	YcgN family cysteine cluster protein
TX73_RS09550	RPA1869	2098286	2099029	+	TX73_RS09550	WP_011157375.1	CDS	14.6076	-1.22235	0.647785	-1.88697	0.0591645	0.109923	sulfite exporter TauE/SafE family protein
TX73_RS09555	RPA1870	2099324	2099839	-	TX73_RS09555	WP_011157376.1	CDS	63.3786	-0.138576	0.306517	-0.452099	0.651197	0.750796	MarR family transcriptional regulator
TX73_RS09560	RPA1871	2099919	2101157	+	TX73_RS09560	WP_011157377.1	CDS	14.7845	-0.533786	0.995059	-0.536437	0.591657	0.699352	cytochrome P450
TX73_RS09565	RPA1872	2101167	2101487	+	TX73_RS09565	WP_011157378.1	CDS	5.30438	-1.52322	1.13308	-1.34431	0.178847	0.274711	(2Fe-2S)-binding protein
TX73_RS09570	RPA1873	2101563	2102777	+	TX73_RS09570	WP_011157379.1	CDS	19.014	-0.895914	0.726103	-1.23387	0.217252	0.323216	ABC transporter substrate-binding protein
TX73_RS09575	RPA1874	2102977	2103183	-	TX73_RS09575	WP_011157380.1	CDS	39.173	0.482347	0.38969	1.23777	0.215801	0.321663	hypothetical protein
TX73_RS09580	RPA1875	2103180	2104325	-	TX73_RS09580	WP_011157381.1	CDS	420.761	0.398201	0.160243	2.48498	0.0129558	0.0296007	PepSY domain-containing protein
TX73_RS09585	RPA1876	2104322	2106625	-	TX73_RS09585	WP_011157382.1	CDS	2301.56	1.85137	0.160617	11.5266	9.68e-31	5.39e-29	TonB-dependent siderophore receptor
TX73_RS25965		2106998	2107405	+	TX73_RS25965	WP_174270107.1	CDS	109.898	-2.10245	0.262616	-8.00579	1.19e-15	1.59e-14	hypothetical protein
TX73_RS09590	RPA1877	2107299	2108096	+	TX73_RS09590	WP_042440956.1	CDS	91.414	-4.19062	0.401995	-10.4246	1.92e-25	6.52e-24	hypothetical protein
TX73_RS09595	RPA1878	2108394	2109569	-	TX73_RS09595	WP_011157384.1	CDS	137.36	0.372235	0.238344	1.56176	0.118346	0.196854	serine hydrolase
TX73_RS09600	RPA1879	2109685	2110752	-	TX73_RS09600	WP_011157385.1	CDS	353.933	0.02331	0.195852	0.119019	0.905261	0.934898	linear amide C-N hydrolase
TX73_RS09605	RPA1880	2110962	2112551	+	TX73_RS09605	WP_174270108.1	CDS	171.167	-1.37974	0.263303	-5.24012	1.6e-07	9.16e-07	MFS transporter
TX73_RS09610	RPA1881	2112675	2114075	+	TX73_RS09610	WP_011157387.1	CDS	231.399	-0.735605	0.201245	-3.65527	0.000256908	0.000852281	TRAP transporter substrate-binding protein
TX73_RS09615	RPA1882	2114187	2114351	+	TX73_RS09615	WP_042441495.1	CDS	75.9681	-0.870561	0.306875	-2.83686	0.00455602	0.0118053	Flp family type IVb pilin
TX73_RS09620	RPA1883	2114647	2116200	+	TX73_RS09620	WP_011157389.1	CDS	213.025	-0.420482	0.180897	-2.32442	0.0201029	0.0434553	hypothetical protein
TX73_RS25870		2116478	2116624	+	TX73_RS25870	WP_162843678.1	CDS	22.1892	-1.41344	0.538229	-2.62609	0.0086372	0.020724	hypothetical protein
TX73_RS09625	RPA1884	2116794	2118473	+	TX73_RS09625	WP_011157390.1	CDS	309.434	-2.24695	0.192003	-11.7026	1.24e-31	7.5e-30	PAS domain-containing methyl-accepting chemotaxis protein
TX73_RS09630	RPA1885	2118613	2119788	+	TX73_RS09630	WP_011157391.1	CDS	6.25157	-0.98041	1.34815	-0.727227	0.467087	0.588866	phage portal protein
TX73_RS09650	RPA1889	2122753	2123124	+	TX73_RS09650	WP_011157395.1	CDS	25.8291	-3.18074	0.586932	-5.41927	5.98e-08	3.61e-07	DUF2019 domain-containing protein
TX73_RS25060	RPA1890	2123340	2126345	-	TX73_RS25060	WP_234803295.1	CDS	1520.02	-13.7683	1.20501	-11.4259	3.1e-30	1.61e-28	hypothetical protein
TX73_RS09675	RPA1894	2129885	2130196	-	TX73_RS09675	WP_011157400.1	CDS	55.657	0.647979	0.320268	2.02324	0.0430481	0.0842803	hypothetical protein
TX73_RS09725	RPA1904	2134844	2136670	+	TX73_RS09725	WP_011157409.1	CDS	1284.13	-13.525	1.19302	-11.3367	8.63e-30	4.26e-28	DUF262 domain-containing protein
TX73_RS09730	RPA1905	2136963	2137874	+	TX73_RS09730	WP_011157410.1	CDS	6.12412	-0.700057	0.913132	-0.766655	0.443287	0.566882	DUF2163 domain-containing protein
TX73_RS09740	RPA1907	2138431	2138856	+	TX73_RS09740	WP_011157412.1	CDS	182.629	1.68735	0.2415	6.98694	2.81e-12	2.71e-11	GFA family protein
TX73_RS09745	RPA1908	2138895	2139362	-	TX73_RS09745	WP_011157413.1	CDS	38.4525	-1.1978	0.454465	-2.63563	0.00839822	0.0202636	hypothetical protein
TX73_RS09750	RPA1909	2139516	2139989	+	TX73_RS09750	WP_011157414.1	CDS	7.22328	0.398602	0.794191	0.501897	0.61574	0.721692	MarR family winged helix-turn-helix transcriptional regulator
TX73_RS09755	RPA1910	2139991	2140443	+	TX73_RS09755	WP_011157415.1	CDS	10.1475	0.0945503	0.717615	0.131756	0.895177	0.930258	hypothetical protein
TX73_RS09760	RPA1911	2140469	2141014	+	TX73_RS09760	WP_011157416.1	CDS	12.3398	-0.400921	0.629468	-0.63692	0.524177	0.63988	cytochrome b/b6 domain-containing protein
TX73_RS09780		2147306	2147878	+	TX73_RS09780	WP_012495453.1	CDS	75.7754	0.64602	0.307556	2.1005	0.035685	0.0716424	3TM-type holin
TX73_RS09785	RPA1915	2147990	2148664	+	TX73_RS09785	WP_011157420.1	CDS	229.554	0.151133	0.189617	0.797045	0.425425	0.549362	response regulator transcription factor
TX73_RS09790	RPA1916	2148680	2150071	+	TX73_RS09790	WP_011157421.1	CDS	89.3582	0.186466	0.281493	0.662418	0.507703	0.624984	sensor histidine kinase
TX73_RS09795	RPA1917	2150168	2150632	+	TX73_RS09795	WP_011157422.1	CDS	234.601	0.833881	0.192809	4.32491	1.53e-05	6.31e-05	RT0821/Lpp0805 family surface protein
TX73_RS09800	RPA1918	2150855	2152258	+	TX73_RS09800	WP_012495455.1	CDS	541.785	-0.385753	0.127861	-3.01697	0.00255316	0.00699054	hypothetical protein
TX73_RS09805	RPA1919	2152421	2153527	+	ccmI	WP_011157424.1	CDS	174.287	0.412451	0.215641	1.91267	0.05579	0.104847	c-type cytochrome biogenesis protein CcmI
TX73_RS09810	RPA1920	2153641	2154144	+	ccmE	WP_011157425.1	CDS	196.885	0.133002	0.203613	0.653209	0.513621	0.630571	cytochrome c maturation protein CcmE
TX73_RS09815	RPA1921	2154141	2156123	+	TX73_RS09815	WP_011157476.1	CDS	765.674	0.532015	0.202813	2.62317	0.00871149	0.0208811	heme lyase CcmF/NrfE family subunit
TX73_RS09820	RPA1922	2156137	2156634	+	TX73_RS09820	WP_042440964.1	CDS	106.295	0.72643	0.312304	2.32603	0.0200167	0.0432888	cytochrome c-type biogenesis protein CcmH
TX73_RS09825	RPA1923	2156945	2157967	-	TX73_RS09825	WP_011157478.1	CDS	32.8366	-0.449131	0.432706	-1.03796	0.299289	0.417699	formamidase
TX73_RS09830	RPA1924	2158087	2158903	-	TX73_RS09830		CDS (pseudo gene)	4.42818	-1.80438	1.17761	-1.53224	0.125463	0.2064	GTP-binding protein - frameshifted; incomplete; partial in the middle of a contig; missing N-terminus
TX73_RS09835	RPA1925	2159007	2160473	-	TX73_RS09835	WP_011157480.1	CDS	21.0949	1.42972	0.510449	2.8009	0.005096	0.0130614	MFS transporter
TX73_RS09840	RPA1926	2160548	2161399	+	TX73_RS09840	WP_011157481.1	CDS	220.337	0.375834	0.180511	2.08206	0.037337	0.0745479	helix-turn-helix transcriptional regulator
TX73_RS09845	RPA1927	2161591	2162079	-	TX73_RS09845	WP_012495461.1	CDS	20.2032	-0.407561	0.489654	-0.832345	0.405214	0.52962	ferritin family protein
TX73_RS09850	RPA1928	2162133	2163041	-	TX73_RS09850	WP_011157483.1	CDS	15.2349	-0.453858	0.586545	-0.773782	0.43906	0.562977	2Fe-2S iron-sulfur cluster-binding protein
TX73_RS09855	RPA1929	2163410	2164981	+	TX73_RS09855	WP_011157484.1	CDS	751.468	-0.103268	0.302943	-0.340882	0.733193	0.816883	Do family serine endopeptidase
TX73_RS09860	RPA1930	2165259	2165939	+	TX73_RS09860	WP_041810344.1	CDS	526.519	-0.182234	0.270899	-0.6727	0.501138	0.620232	response regulator transcription factor
TX73_RS26085		2166291	2166509	+	TX73_RS26085		CDS (pseudo gene)	64.9049	-1.18336	0.339092	-3.48978	0.000483418	0.00152161	PAS domain-containing protein - incomplete; partial in the middle of a contig; missing C-terminus
TX73_RS09865	RPA1931	2166600	2167460	+	TX73_RS09865		CDS (pseudo gene)	94.4089	-0.0582702	0.294896	-0.197596	0.843361	0.897662	methyl-accepting chemotaxis protein - incomplete; partial in the middle of a contig; missing N-terminus
TX73_RS09870	RPA1932	2167673	2169121	+	TX73_RS09870	WP_011157487.1	CDS	216.647	-0.163201	0.203526	-0.801866	0.42263	0.546337	HAMP domain-containing histidine kinase
TX73_RS09875	RPA1933	2169118	2172090	+	TX73_RS09875	WP_011157488.1	CDS	1102.12	-0.0837114	0.151166	-0.553771	0.579735	0.687836	bifunctional [glutamine synthetase] adenylyltransferase/[glutamine synthetase]-adenylyl-L-tyrosine phosphorylase
TX73_RS09880	RPA1934	2172149	2172400	-	TX73_RS09880	WP_011157489.1	CDS	147.301	-1.51639	0.217446	-6.97363	3.09e-12	2.97e-11	hypothetical protein
TX73_RS09885	RPA1935	2172501	2173523	-	TX73_RS09885	WP_011157490.1	CDS	115.446	0.0416555	0.257442	0.161805	0.871459	0.916792	helix-turn-helix domain-containing protein
TX73_RS09890	RPA1936	2173997	2177401	+	TX73_RS09890	WP_234803286.1	CDS	291.851	-1.84125	0.291002	-6.32727	2.5e-10	1.92e-09	autotransporter domain-containing protein
TX73_RS09895	RPA1937	2177757	2178716	+	TX73_RS09895	WP_011157492.1	CDS	27.23	0.521974	0.453063	1.1521	0.24928	0.360774	IS110 family transposase
TX73_RS09900	RPA1938	2178903	2181212	-	TX73_RS09900	WP_042440968.1	CDS	1453.51	-0.657408	0.131596	-4.99566	5.86e-07	3.11e-06	ATP-binding protein
TX73_RS09905	RPA1939	2181428	2182810	-	TX73_RS09905	WP_011157494.1	CDS	186.201	-0.476507	0.207072	-2.30116	0.0213824	0.0457731	cation-efflux pump
TX73_RS09910	RPA1940	2182941	2183909	-	TX73_RS09910	WP_011157495.1	CDS	388.121	-0.145382	0.141024	-1.0309	0.302586	0.421058	zinc-binding dehydrogenase
TX73_RS09915	RPA1941	2183952	2184947	-	TX73_RS09915	WP_042441501.1	CDS	723.843	-0.249815	0.165737	-1.50729	0.131735	0.21475	nitronate monooxygenase family protein
TX73_RS09920	RPA1942	2185188	2185973	-	TX73_RS09920	WP_011157497.1	CDS	104.343	-0.405835	0.242203	-1.6756	0.0938173	0.162626	fumarylacetoacetate hydrolase family protein
TX73_RS09925	RPA1943	2186129	2187109	-	TX73_RS09925	WP_042440969.1	CDS	132.879	-0.835054	0.219724	-3.80046	0.000144425	0.000503097	2-dehydropantoate 2-reductase
TX73_RS09930	RPA1944	2187210	2188502	-	oxlT	WP_042440971.1	CDS	61.3535	-0.631806	0.382057	-1.65369	0.0981897	0.169024	oxalate/formate MFS antiporter
TX73_RS09935	RPA1945	2188671	2189948	-	frc	WP_042440972.1	CDS	319.018	0.0650059	0.174047	0.373497	0.708779	0.795941	formyl-CoA transferase
TX73_RS09940	RPA1946	2190065	2190796	-	TX73_RS09940	WP_042441502.1	CDS	42.9903	-0.225902	0.386672	-0.584221	0.559072	0.670886	GntR family transcriptional regulator
TX73_RS09945		2191150	2191230	+	pqqA	WP_013503240.1	CDS	43.3125	-0.396611	0.646098	-0.613857	0.53931	0.653603	pyrroloquinoline quinone precursor peptide PqqA
TX73_RS09950	RPA1947	2191349	2192275	+	pqqB	WP_011157502.1	CDS	37.2145	-1.37367	0.926353	-1.48288	0.138106	0.223443	pyrroloquinoline quinone biosynthesis protein PqqB
TX73_RS09955	RPA1948	2192272	2193036	+	pqqC	WP_011157503.1	CDS	20.0159	0.157371	0.575102	0.27364	0.784361	0.853209	pyrroloquinoline-quinone synthase PqqC
TX73_RS09965	RPA1950	2193346	2194524	+	pqqE	WP_042440973.1	CDS	6.86978	-0.0712228	0.873819	-0.0815074	0.935038	0.955629	pyrroloquinoline quinone biosynthesis protein PqqE
TX73_RS09970	RPA1951	2194774	2195649	-	TX73_RS09970	WP_042440976.1	CDS	41.7535	1.24992	0.410171	3.04732	0.00230891	0.00639205	HlyD family secretion protein
TX73_RS09975	RPA1952	2195661	2195870	-	TX73_RS09975	WP_011157507.1	CDS	10.2903	1.61607	1.05917	1.52579	0.127063	0.208643	DUF1656 domain-containing protein
TX73_RS09980	RPA1953	2195870	2197882	-	TX73_RS09980	WP_011157508.1	CDS	48.6624	1.65272	0.383612	4.30832	1.65e-05	6.77e-05	FUSC family protein
TX73_RS09985	RPA1954	2198048	2198734	+	TX73_RS09985	WP_011157509.1	CDS	26.9439	0.975365	0.438363	2.22501	0.0260803	0.0546301	TetR/AcrR family transcriptional regulator
TX73_RS09990	RPA1955	2198871	2199980	-	TX73_RS09990	WP_011157510.1	CDS	694.324	-0.261502	0.178765	-1.46282	0.143515	0.230306	S-(hydroxymethyl)glutathione dehydrogenase/class III alcohol dehydrogenase
TX73_RS09995	RPA1956	2200078	2201601	-	TX73_RS09995	WP_011157511.1	CDS	227.928	0.267813	0.218475	1.22583	0.220263	0.326975	ATP-binding protein
TX73_RS10000	RPA1957	2201728	2202744	-	TX73_RS10000	WP_011157512.1	CDS	415.231	1.64851	0.260013	6.34012	2.3e-10	1.77e-09	LLM class flavin-dependent oxidoreductase
TX73_RS10005	RPA1958	2202856	2203479	-	TX73_RS10005	WP_011157513.1	CDS	139.023	0.0461192	0.292276	0.157794	0.874619	0.918258	TetR/AcrR family transcriptional regulator
TX73_RS10010	RPA1959	2203559	2204647	+	TX73_RS10010	WP_011157514.1	CDS	126.467	-0.125658	0.268178	-0.46856	0.639384	0.740422	efflux RND transporter periplasmic adaptor subunit
TX73_RS10015	RPA1960	2204644	2205717	+	TX73_RS10015	WP_011157515.1	CDS	182.735	0.464735	0.267246	1.73898	0.0820384	0.145839	efflux RND transporter periplasmic adaptor subunit
TX73_RS10020	RPA1961	2205774	2208764	+	TX73_RS10020	WP_234803424.1	CDS	1033.83	0.0808351	0.180524	0.44778	0.654312	0.752737	efflux RND transporter permease subunit
TX73_RS10025	RPA1962	2208766	2209047	+	TX73_RS10025	WP_011157517.1	CDS	89.9161	0.0698731	0.309107	0.226048	0.821164	0.880493	hypothetical protein
TX73_RS10030	RPA1963	2209079	2210269	+	TX73_RS10030	WP_042440978.1	CDS	483.244	0.367201	0.164391	2.2337	0.0255026	0.0535147	patatin-like phospholipase family protein
TX73_RS10035	RPA1964	2210328	2210885	+	TX73_RS10035	WP_011157519.1	CDS	116.449	-2.0341	0.337609	-6.02501	1.69e-09	1.19e-08	hypothetical protein
TX73_RS10040	RPA1965	2210911	2212899	-	TX73_RS10040	WP_011157520.1	CDS	589.24	0.00640322	0.150747	0.0424765	0.966119	0.975391	HAMP domain-containing protein
TX73_RS10045	RPA1966	2213166	2213798	-	TX73_RS10045	WP_011157521.1	CDS	218.642	1.43735	0.179155	8.02296	1.03e-15	1.39e-14	TetR/AcrR family transcriptional regulator
TX73_RS10055	RPA1968	2215077	2218232	+	TX73_RS10055	WP_011157523.1	CDS	55.3115	-0.200468	0.328974	-0.609373	0.542277	0.655552	efflux RND transporter permease subunit
TX73_RS10060	RPA1969	2218343	2219338	+	dusA	WP_011157524.1	CDS	110.075	0.0593293	0.239138	0.248097	0.80406	0.866079	tRNA dihydrouridine(20/20a) synthase DusA
TX73_RS10065	RPA1970	2219352	2219888	-	TX73_RS10065	WP_011157525.1	CDS	62.2246	0.447058	0.296093	1.50985	0.13108	0.213978	TIGR02281 family clan AA aspartic protease
TX73_RS10070	RPA1971	2219911	2220135	-	TX73_RS10070	WP_012495504.1	CDS	40.6482	0.130292	0.347531	0.374906	0.70773	0.795251	DUF1289 domain-containing protein
TX73_RS10075	RPA1972	2220180	2221775	-	TX73_RS10075	WP_042440980.1	CDS	479.474	-0.273433	0.152863	-1.78874	0.0736563	0.132885	ATP-binding protein
TX73_RS10080	RPA1973	2221944	2222813	-	TX73_RS10080	WP_011157528.1	CDS	389.031	0.177144	0.138804	1.27622	0.201878	0.304457	NAD(P)-dependent oxidoreductase
TX73_RS10085	RPA1974	2223122	2224234	+	TX73_RS10085	WP_011157529.1	CDS	498.674	0.747446	0.165634	4.51264	6.4e-06	2.85e-05	Mrp/NBP35 family ATP-binding protein
TX73_RS10090	RPA1975	2224485	2225576	+	TX73_RS10090	WP_011157530.1	CDS	14041.1	0.446777	0.155335	2.87621	0.00402482	0.0105501	TRAP transporter substrate-binding protein
TX73_RS10095	RPA1976	2225766	2227607	-	TX73_RS10095	WP_011157531.1	CDS	1632.58	0.112603	0.11915	0.945045	0.344636	0.467347	TRAP transporter large permease subunit
TX73_RS10100	RPA1977	2227645	2228241	-	TX73_RS10100	WP_011157532.1	CDS	737.191	-0.447748	0.188321	-2.37757	0.017427	0.0382828	TRAP transporter small permease subunit
TX73_RS10105	RPA1978	2228415	2229449	-	moaA	WP_011157533.1	CDS	1002.14	0.969413	0.194125	4.99375	5.92e-07	3.14e-06	GTP 3'%2C8-cyclase MoaA
TX73_RS10110	RPA1979	2229556	2230005	-	TX73_RS10110	WP_011157534.1	CDS	979.885	0.244532	0.128656	1.90066	0.0573462	0.107052	hypothetical protein
TX73_RS10115	RPA1980	2230169	2230846	-	TX73_RS10115	WP_011157535.1	CDS	361.197	-0.260974	0.176379	-1.47962	0.138975	0.224389	HAD-IA family hydrolase
TX73_RS10120	RPA1981	2230997	2231695	+	rpiA	WP_011157536.1	CDS	732.158	-0.0170223	0.19906	-0.0855133	0.931853	0.953403	ribose-5-phosphate isomerase RpiA
TX73_RS10125	RPA1982	2231722	2232231	+	TX73_RS10125	WP_012495513.1	CDS	2694.63	0.309264	0.158304	1.95361	0.0507476	0.0968317	DUF2059 domain-containing protein
TX73_RS10130	RPA1983	2232249	2233634	+	gor	WP_011157538.1	CDS	1865.02	0.356397	0.128813	2.76677	0.00566147	0.0142712	glutathione-disulfide reductase
TX73_RS10135	RPA1984	2233823	2235211	+	TX73_RS10135	WP_011157539.1	CDS	1741.83	0.57046	0.126939	4.49398	6.99e-06	3.1e-05	3-deoxy-7-phosphoheptulonate synthase class II
TX73_RS10140	RPA1985	2235342	2235695	+	TX73_RS10140	WP_011157540.1	CDS	8.01102	-0.473367	0.788324	-0.600473	0.548191	0.661013	diacylglycerol kinase
TX73_RS10145	RPA1986	2235739	2237493	+	TX73_RS10145	WP_011157541.1	CDS	618.635	-0.0221173	0.148166	-0.149274	0.881337	0.922045	NAD+ synthase
TX73_RS10150	RPA1987	2237747	2238076	-	TX73_RS10150	WP_011157542.1	CDS	45.619	-2.69284	0.462809	-5.81846	5.94e-09	3.98e-08	HdeA/HdeB family chaperone
TX73_RS10155	RPA1988	2238302	2239309	-	TX73_RS10155	WP_011157543.1	CDS	193.33	-3.25258	0.248036	-13.1134	2.76e-39	2.72e-37	AraC family transcriptional regulator
TX73_RS25460	RPA1989	2239874	2240200	+	TX73_RS25460	WP_011157544.1	CDS	6.51594	-3.93449	1.32828	-2.9621	0.00305549	0.00820924	hypothetical protein
TX73_RS10160	RPA1990	2240367	2242157	+	TX73_RS10160	WP_011157545.1	CDS	79.0488	-9.5002	1.2353	-7.69057	1.46e-14	1.8e-13	sulfatase-like hydrolase/transferase
TX73_RS10165	RPA1991	2242193	2243230	+	TX73_RS10165	WP_042441504.1	CDS	69.8968	-2.6389	0.415546	-6.35045	2.15e-10	1.67e-09	transporter
TX73_RS10170	RPA1992	2243485	2243895	-	TX73_RS10170	WP_011157547.1	CDS	365.235	1.03547	0.166368	6.22396	4.85e-10	3.64e-09	type II toxin-antitoxin system VapC family toxin
TX73_RS25065	RPA1993	2243892	2244155	-	TX73_RS25065	WP_011157548.1	CDS	263.919	1.02752	0.228923	4.48852	7.17e-06	3.17e-05	AbrB/MazE/SpoVT family DNA-binding domain-containing protein
TX73_RS10175	RPA1994	2244336	2244761	+	TX73_RS10175	WP_011157549.1	CDS	73.3236	-1.07965	0.394988	-2.73337	0.00626907	0.0156694	cupin domain-containing protein
TX73_RS10180	RPA1995	2244858	2246027	-	TX73_RS10180	WP_011157550.1	CDS	353.384	0.182672	0.158695	1.15109	0.249695	0.361264	DUF2865 domain-containing protein
TX73_RS10185	RPA1996	2246213	2246521	-	TX73_RS10185	WP_011157551.1	CDS	69.2674	0.539585	0.271496	1.98745	0.0468723	0.0909382	hypothetical protein
TX73_RS10190	RPA1997	2246922	2248313	+	cysS	WP_011157552.1	CDS	694.867	-1.10202	0.149146	-7.38886	1.48e-13	1.65e-12	cysteine--tRNA ligase
TX73_RS25465		2248310	2248846	+	TX73_RS25465	WP_147408398.1	CDS	371.81	-1.60028	0.212858	-7.51805	5.56e-14	6.48e-13	hypothetical protein
TX73_RS10195	RPA1999	2248974	2249474	+	TX73_RS10195	WP_012495524.1	CDS	589.673	-0.0316598	0.19768	-0.160157	0.872758	0.917326	GNAT family N-acetyltransferase
TX73_RS10200	RPA2000	2249471	2251069	+	cimA	WP_011157555.1	CDS	1720.23	-0.45371	0.220326	-2.05926	0.0394692	0.0780482	citramalate synthase
TX73_RS10205	RPA2001	2251251	2252807	+	TX73_RS10205	WP_174270109.1	CDS	205.426	-0.408885	0.29648	-1.37913	0.167854	0.260532	acetolactate synthase large subunit
TX73_RS10210	RPA2002	2252819	2254228	+	TX73_RS10210	WP_011157557.1	CDS	224.058	-0.325418	0.273626	-1.18928	0.234329	0.343866	FAD-binding oxidoreductase
TX73_RS10215	RPA2003	2254253	2256322	-	TX73_RS10215	WP_011157558.1	CDS	643.336	-0.987404	0.148094	-6.66739	2.6e-11	2.25e-10	c-type cytochrome
TX73_RS10220	RPA2004	2256505	2257104	-	TX73_RS10220	WP_042441506.1	CDS	487.255	0.960718	0.194691	4.93458	8.03e-07	4.17e-06	TIGR00730 family Rossman fold protein
TX73_RS10225	RPA2005	2257299	2259254	+	TX73_RS10225	WP_011157560.1	CDS	1381.52	0.751628	0.168681	4.45592	8.35e-06	3.65e-05	ABC transporter ATP-binding protein/permease
TX73_RS10230	RPA2006	2259303	2260001	+	TX73_RS10230	WP_011157561.1	CDS	1514.89	0.55941	0.129054	4.3347	1.46e-05	6.05e-05	phosphatidylserine decarboxylase
TX73_RS10235	RPA2007	2260076	2260945	+	pssA	WP_042441508.1	CDS	1265.26	0.664642	0.125823	5.28238	1.28e-07	7.36e-07	CDP-diacylglycerol--serine O-phosphatidyltransferase
TX73_RS10240	RPA2008	2261081	2261800	+	TX73_RS10240	WP_011157563.1	CDS	77.632	-0.321199	0.29916	-1.07367	0.282971	0.398567	RraA family protein
TX73_RS10245	RPA2009	2262032	2262805	+	TX73_RS10245	WP_011157564.1	CDS	598.609	-1.3957	0.154444	-9.0369	1.61e-19	3.3e-18	MotA/TolQ/ExbB proton channel family protein
TX73_RS10250	RPA2010	2262836	2263660	+	TX73_RS10250	WP_011157565.1	CDS	266.909	-1.71264	0.179243	-9.55486	1.24e-21	3.02e-20	flagellar motor protein MotB
TX73_RS10255	RPA2011	2263876	2265765	+	TX73_RS10255	WP_042440981.1	CDS	78.987	-0.539983	0.274897	-1.96431	0.0494943	0.09502	potassium transporter Kup
TX73_RS10260	RPA2012	2265939	2266301	+	TX73_RS10260	WP_085977293.1	CDS	621.854	0.128981	0.122899	1.04949	0.293951	0.41136	rhodanese-like domain-containing protein
TX73_RS10265	RPA2013	2266324	2267481	+	TX73_RS10265	WP_011157568.1	CDS	804.841	-0.969259	0.151135	-6.41321	1.42e-10	1.14e-09	aminotransferase
TX73_RS10270	RPA2014	2267489	2268604	+	TX73_RS10270	WP_011157569.1	CDS	1050.32	-0.774545	0.148093	-5.23012	1.69e-07	9.65e-07	polyamine ABC transporter substrate-binding protein
TX73_RS10275	RPA2015	2268717	2269856	+	TX73_RS10275	WP_011157570.1	CDS	72.4036	-2.17641	0.392652	-5.54284	2.98e-08	1.84e-07	hypothetical protein
TX73_RS10280	RPA2016	2269872	2271830	-	TX73_RS10280	WP_011157571.1	CDS	1936.34	-0.595526	0.166277	-3.58152	0.000341601	0.0011046	radical SAM protein
TX73_RS10290	RPA2018	2273049	2274071	-	TX73_RS10290	WP_011157573.1	CDS	401.218	0.196614	0.175324	1.12143	0.262104	0.375204	zinc-binding dehydrogenase
TX73_RS10295	RPA2019	2274168	2275448	-	TX73_RS10295	WP_011157574.1	CDS	1566.04	0.188276	0.118739	1.58562	0.112825	0.189403	beta-ketoacyl-ACP synthase
TX73_RS10300	RPA2020	2275459	2276667	-	TX73_RS10300	WP_011157575.1	CDS	695.554	-0.180059	0.159527	-1.1287	0.259024	0.371642	beta-ketoacyl-ACP synthase
TX73_RS10305	RPA2021	2276660	2277130	-	TX73_RS10305	WP_011157576.1	CDS	776.973	-0.613193	0.168901	-3.63048	0.000282892	0.000928717	beta-hydroxyacyl-ACP dehydratase
TX73_RS10310	RPA2022	2277156	2277437	-	TX73_RS10310	WP_011157577.1	CDS	852.559	-1.15998	0.1602	-7.24085	4.46e-13	4.71e-12	acyl carrier protein
TX73_RS10315	RPA2023	2277604	2277957	-	TX73_RS10315	WP_011157578.1	CDS	616.901	1.3566	0.191364	7.08911	1.35e-12	1.35e-11	hypothetical protein
TX73_RS10320	RPA2024	2278154	2278777	+	TX73_RS10320	WP_011157579.1	CDS	361.377	0.364042	0.208255	1.74806	0.0804534	0.143345	chromosome partitioning protein ParB
TX73_RS25070	RPA2026	2280086	2281816	+	TX73_RS25070		CDS (pseudo gene)	322.752	1.64257	0.19718	8.33031	8.06e-17	1.24e-15	TonB-dependent receptor - incomplete; partial in the middle of a contig; missing C-terminus
TX73_RS10330	RPA2027	2282020	2283771	-	TX73_RS10330	WP_011157582.1	CDS	610.539	-1.30444	0.17393	-7.49981	6.39e-14	7.4e-13	DUF87 domain-containing protein
TX73_RS10335	RPA2028	2284143	2284685	+	TX73_RS10335	WP_234803418.1	CDS	967.561	-4.13258	0.236104	-17.5032	1.35e-68	4.01e-66	hypothetical protein
TX73_RS10340	RPA2029	2284710	2285603	-	serB	WP_042440982.1	CDS	117.412	0.0663765	0.218257	0.304121	0.761035	0.837457	phosphoserine phosphatase SerB
TX73_RS10345	RPA2030	2285602	2286552	+	miaA	WP_042440983.1	CDS	59.2141	-0.142732	0.306229	-0.466098	0.641146	0.741917	tRNA (adenosine(37)-N6)-dimethylallyltransferase MiaA
TX73_RS10350	RPA2031	2286918	2288696	+	TX73_RS10350	WP_011157586.1	CDS	4746.29	0.0548248	0.344473	0.159156	0.873546	0.917747	acetolactate synthase 3 large subunit
TX73_RS10355	RPA2032	2288912	2289454	+	ilvN	WP_011157587.1	CDS	870.886	-0.0164713	0.190014	-0.0866847	0.930922	0.953403	acetolactate synthase small subunit
TX73_RS10360	RPA2033	2289458	2289856	-	TX73_RS10360	WP_011157588.1	CDS	151.254	-1.72373	0.235819	-7.30957	2.68e-13	2.89e-12	host attachment family protein
TX73_RS10365	RPA2034	2290068	2290943	+	TX73_RS10365	WP_011157589.1	CDS	98.9666	-0.676525	0.28305	-2.39012	0.0168428	0.0371547	EamA family transporter
TX73_RS10370	RPA2035	2291138	2292157	+	ilvC	WP_011157590.1	CDS	7551.58	0.170991	0.215987	0.791673	0.428551	0.552195	ketol-acid reductoisomerase
TX73_RS10375	RPA2036	2292447	2293175	+	TX73_RS10375	WP_011157591.1	CDS	28.4171	0.195477	0.422291	0.462896	0.643439	0.744026	FadR family transcriptional regulator
TX73_RS10380	RPA2037	2293274	2294506	+	TX73_RS10380	WP_011157592.1	CDS	249.606	0.423447	0.231556	1.82871	0.0674435	0.123559	ABC transporter substrate-binding protein
TX73_RS10385	RPA2038	2294633	2295487	+	TX73_RS10385	WP_011157593.1	CDS	189.428	-0.568003	0.221613	-2.56304	0.010376	0.0243772	SDR family oxidoreductase
TX73_RS10390	RPA2039	2295590	2297137	-	TX73_RS10390	WP_011157594.1	CDS	55.3281	-1.14415	0.341092	-3.35437	0.000795448	0.00240463	ABC transporter permease/substrate-binding protein
TX73_RS10395	RPA2040	2297134	2297908	-	TX73_RS10395		CDS (pseudo gene)	25.2617	-0.199753	0.44395	-0.449945	0.65275	0.751488	ATP-binding cassette domain-containing protein - frameshifted
TX73_RS10400	RPA2041	2297977	2298837	+	TX73_RS10400	WP_011157596.1	CDS	184.451	-0.0380966	0.19144	-0.199	0.842263	0.897024	ABC transporter ATP-binding protein
TX73_RS10405	RPA2042	2299064	2299858	+	TX73_RS10405	WP_011157597.1	CDS	219.935	-0.0296022	0.171672	-0.172434	0.863096	0.911217	ABC transporter permease
TX73_RS10410	RPA2043	2299917	2300939	+	TX73_RS10410	WP_011157598.1	CDS	1061.11	0.140232	0.15731	0.891433	0.372697	0.496161	ABC transporter substrate-binding protein
TX73_RS10415	RPA2044	2300947	2301663	+	TX73_RS10415	WP_011157599.1	CDS	322.351	-0.161095	0.154682	-1.04146	0.297664	0.415554	hypothetical protein
TX73_RS10420	RPA2045	2301725	2302735	-	bioB	WP_011157600.1	CDS	930.308	-0.0952593	0.130842	-0.72805	0.466583	0.588757	biotin synthase BioB
TX73_RS25715		2303005	2303154	+	TX73_RS25715	WP_158306660.1	CDS	672.992	0.691045	0.206148	3.35218	0.000801768	0.00242064	hypothetical protein
TX73_RS10425	RPA2046	2303251	2304825	+	TX73_RS10425	WP_011157601.1	CDS	6712.09	0.210971	0.278649	0.757122	0.448977	0.571975	2-isopropylmalate synthase
TX73_RS10430	RPA2047	2305049	2306053	+	TX73_RS10430	WP_011157602.1	CDS	12597.7	-0.251072	0.159893	-1.57025	0.116357	0.194093	TRAP transporter substrate-binding protein
TX73_RS10435	RPA2048	2306192	2306776	+	TX73_RS10435	WP_011157603.1	CDS	1519.35	-0.728822	0.17485	-4.16826	3.07e-05	0.000121084	TRAP transporter small permease
TX73_RS10440	RPA2049	2306773	2308098	+	TX73_RS10440	WP_011157604.1	CDS	3811.83	-0.353896	0.158164	-2.23753	0.0252519	0.0530593	TRAP transporter large permease subunit
TX73_RS10445	RPA2050	2308231	2308830	+	TX73_RS10445	WP_011157605.1	CDS	195.117	0.397609	0.32941	1.20703	0.22742	0.335704	Spy/CpxP family protein refolding chaperone
TX73_RS10455	RPA2051	2309647	2312004	+	TX73_RS10455	WP_011157606.1	CDS	260.141	-2.1986	0.214774	-10.2368	1.36e-24	4.22e-23	amino acid decarboxylase
TX73_RS10460	RPA2052	2312027	2312569	+	TX73_RS10460	WP_079403178.1	CDS	52.8189	-4.07541	0.510606	-7.98152	1.45e-15	1.91e-14	GNAT family N-acetyltransferase
TX73_RS10465	RPA2053	2312691	2313050	+	TX73_RS10465	WP_011157608.1	CDS	249.16	-1.27653	0.169624	-7.52565	5.25e-14	6.13e-13	hypothetical protein
TX73_RS10470	RPA2054	2313105	2314376	+	TX73_RS10470	WP_011157609.1	CDS	106.247	-0.846009	0.259393	-3.2615	0.00110826	0.00327701	TolC family protein
TX73_RS10475	RPA2055	2314373	2315368	+	TX73_RS10475	WP_011157610.1	CDS	172.525	-0.903874	0.26445	-3.41795	0.000630956	0.00194336	efflux RND transporter periplasmic adaptor subunit
TX73_RS10480	RPA2056	2315398	2318613	+	TX73_RS10480	WP_011157611.1	CDS	475.61	-0.819562	0.195798	-4.18575	2.84e-05	0.000112975	CusA/CzcA family heavy metal efflux RND transporter
TX73_RS10485	RPA2057	2318610	2318978	+	TX73_RS10485	WP_011157612.1	CDS	75.0809	-0.920216	0.311566	-2.95352	0.00314174	0.00842662	hypothetical protein
TX73_RS10490	RPA2058	2319039	2319308	-	TX73_RS10490	WP_011157613.1	CDS	26.4556	-0.98341	0.609681	-1.61299	0.106746	0.180671	DUF2249 domain-containing protein
TX73_RS10495	RPA2059	2319382	2320239	-	TX73_RS10495	WP_234803416.1	CDS	449.524	-0.987341	0.205092	-4.81415	1.48e-06	7.44e-06	hypothetical protein
TX73_RS10500	RPA2060	2320452	2322716	+	TX73_RS10500	WP_085977295.1	CDS	78.1794	-3.50981	0.400919	-8.7544	2.05e-18	3.79e-17	regulatory protein NosR
TX73_RS10505	RPA2061	2322735	2324672	+	nosZ	WP_011157616.1	CDS	432.099	-3.04949	1.66939	-1.82671	0.0677431	0.123946	TAT-dependent nitrous-oxide reductase
TX73_RS10510	RPA2062	2324675	2326039	+	TX73_RS10510	WP_011157617.1	CDS	66.929	-2.10451	0.346751	-6.06923	1.29e-09	9.16e-09	nitrous oxide reductase family maturation protein NosD
TX73_RS10515	RPA2063	2326036	2326941	+	TX73_RS10515	WP_011157618.1	CDS	11.6445	-1.69944	0.694364	-2.44748	0.0143859	0.0324763	ABC transporter ATP-binding protein
TX73_RS10520	RPA2064	2326938	2327765	+	TX73_RS10520	WP_011157619.1	CDS	13.6661	-0.840035	0.608059	-1.3815	0.167124	0.259569	ABC transporter permease
TX73_RS10525	RPA2065	2327762	2328313	+	TX73_RS10525	WP_011157620.1	CDS	11.0239	-3.70649	0.952129	-3.89284	9.91e-05	0.000356131	nitrous oxide reductase accessory protein NosL
TX73_RS10530	RPA2066	2328326	2329324	+	TX73_RS10530	WP_011157621.1	CDS	21.5383	-7.63225	1.3027	-5.85881	4.66e-09	3.17e-08	FAD:protein FMN transferase
TX73_RS10535	RPA2067	2329360	2329830	+	TX73_RS10535	WP_011157622.1	CDS	38.9918	-0.156142	0.375773	-0.415523	0.677759	0.770721	membrane protein
TX73_RS10540	RPA2068	2329917	2330204	+	TX73_RS10540	WP_011157623.1	CDS	14.5247	-0.787396	0.636996	-1.23611	0.216418	0.32238	DUF2249 domain-containing protein
TX73_RS10545	RPA2069	2330201	2331484	+	TX73_RS10545	WP_011157624.1	CDS	17.7756	-0.705164	0.597197	-1.18079	0.237686	0.347823	hypothetical protein
TX73_RS10550	RPA2070	2331496	2332005	+	TX73_RS10550	WP_011157625.1	CDS	28.8883	1.02696	0.422491	2.43072	0.0150687	0.0338242	hemerythrin domain-containing protein
TX73_RS10555	RPA2071	2332157	2332408	-	TX73_RS10555	WP_011157626.1	CDS	7.91786	-1.8205	0.864586	-2.10563	0.0352361	0.0708915	DUF378 domain-containing protein
[truncated: 2,758 more rows]

## Sheet: padj<0.05
Gene_ID	Old_locus_tag	Start	Stop	Strand	Gene_Name	Protein_ID	Feature_type	baseMean	log2FoldChange	lfcSE	stat	pvalue	padj	Description
TX73_RS00010	RPA0002	2332	3450	+	dnaN	WP_011155573.1	CDS	1059.07	-0.287677	0.113211	-2.54107	0.0110515	0.0257596	DNA polymerase III subunit beta
TX73_RS00020	RPA0004	5050	7491	+	gyrB	WP_011155575.1	CDS	2853.65	0.405883	0.138074	2.93961	0.0032863	0.00878946	DNA topoisomerase (ATP-hydrolyzing) subunit B
TX73_RS00040	RPA0008	10890	11174	-	TX73_RS00040	WP_011155579.1	CDS	377.001	-1.05111	0.221634	-4.74256	2.11e-06	1.03e-05	circadian clock KaiB family protein
TX73_RS00045	RPA0009	11184	12875	-	kaiC	WP_011155580.1	CDS	1643.51	-1.56255	0.192632	-8.11155	5e-16	7.02e-15	circadian clock protein KaiC
TX73_RS00050	RPA0010	13269	13778	-	TX73_RS00050	WP_011155581.1	CDS	703.365	1.36696	0.314652	4.34437	1.4e-05	5.81e-05	Lrp/AsnC family transcriptional regulator
TX73_RS00075	RPA0014	16925	17425	-	TX73_RS00075	WP_042441354.1	CDS	229.373	-1.2374	0.28243	-4.38127	1.18e-05	4.98e-05	FixH family protein
TX73_RS00080	RPA0015	17445	18902	-	ccoG	WP_011155586.1	CDS	1710.89	-1.43503	0.241	-5.95449	2.61e-09	1.81e-08	cytochrome c oxidase accessory protein CcoG
TX73_RS00085	RPA0016	19019	19900	-	ccoP	WP_011155587.1	CDS	3701.56	-1.38893	0.158295	-8.77433	1.72e-18	3.22e-17	cytochrome-c oxidase%2C cbb3-type subunit III
TX73_RS00090	RPA0017	19908	20072	-	TX73_RS00090	WP_011155588.1	CDS	1296.72	-1.32229	0.161041	-8.21091	2.2e-16	3.2e-15	cbb3-type cytochrome c oxidase subunit 3
TX73_RS00095	RPA0018	20082	20816	-	ccoO	WP_011155589.1	CDS	4695.17	-1.40781	0.12885	-10.926	8.66e-28	3.69e-26	cytochrome-c oxidase%2C cbb3-type subunit II
TX73_RS00100	RPA0019	20829	22475	-	ccoN	WP_011155590.1	CDS	15044.9	-2.23098	0.148413	-15.0322	4.52e-51	8.22e-49	cytochrome-c oxidase%2C cbb3-type subunit I
TX73_RS00165	RPA0032	37629	38204	+	TX73_RS00165	WP_011155603.1	CDS	44.8183	1.29125	0.351382	3.67477	0.000238065	0.000796488	thermonuclease family protein
TX73_RS00205	RPA0040	46403	46942	-	infC	WP_085977317.1	CDS	8889.02	-0.344358	0.152179	-2.26285	0.023645	0.0499712	translation initiation factor IF-3
TX73_RS00220	RPA0043	49368	50060	-	TX73_RS00220	WP_011155614.1	CDS	171.989	-4.49845	0.336661	-13.3619	1.01e-40	1.16e-38	glutathione S-transferase family protein
TX73_RS00225	RPA0044	50260	51066	+	TX73_RS00225	WP_011155615.1	CDS	328.931	-0.835795	0.2095	-3.98947	6.62e-05	0.000243585	undecaprenyl-diphosphate phosphatase
TX73_RS00255	RPA0049	54870	55835	+	lptB	WP_011155620.1	CDS	689.848	2.1221	0.194476	10.9119	1.01e-27	4.27e-26	LPS export ABC transporter ATP-binding protein
TX73_RS00265	RPA0051	57746	58351	+	raiA	WP_011155622.1	CDS	3290.14	0.617054	0.105071	5.87273	4.29e-09	2.93e-08	ribosome-associated translation inhibitor RaiA
TX73_RS00275	RPA0053	59691	59957	-	TX73_RS00275	WP_011155624.1	CDS	2556.68	1.55465	0.180808	8.59836	8.09e-18	1.4e-16	DUF1150 domain-containing protein
TX73_RS00280	RPA0054	60008	60433	-	TX73_RS00280	WP_011155625.1	CDS	11538.1	2.02236	0.204122	9.90763	3.86e-23	1.08e-21	Hsp20 family protein
TX73_RS00325	RPA0062	68539	69213	-	TX73_RS00325	WP_011155633.1	CDS	185.931	-0.834364	0.255056	-3.2713	0.00107054	0.00317342	lysophospholipid acyltransferase family protein
TX73_RS00340	RPA0065	72242	73222	+	sppA	WP_011155636.1	CDS	604.146	0.436313	0.171058	2.55067	0.0107515	0.0251719	signal peptide peptidase SppA
TX73_RS00355	RPA0068	74185	74826	+	TX73_RS00355	WP_011155639.1	CDS	173.154	-0.594206	0.199806	-2.97391	0.00294027	0.00792666
TX73_RS00360	RPA0069	74840	76054	+	trpB	WP_011155640.1	CDS	578.335	-3.84916	0.241664	-15.9277	4.07e-57	9.64e-55	tryptophan synthase subunit beta
TX73_RS00370	RPA0071	77000	77983	+	accD	WP_011155642.1	CDS	1138.04	0.347239	0.141491	2.45414	0.0141223	0.0319881	acetyl-CoA carboxylase%2C carboxyltransferase subunit beta
TX73_RS00380	RPA0073	79484	79804	-	trxA	WP_011155644.1	CDS	956.28	0.643984	0.194538	3.31033	0.000931854	0.00278497	thioredoxin
TX73_RS00395	RPA0076	86608	87330	-	TX73_RS00395	WP_011155647.1	CDS	312.086	0.717213	0.176256	4.06916	4.72e-05	0.000178693	nucleotidyltransferase family protein
TX73_RS00410	RPA0079	89417	91930	-	TX73_RS00410	WP_012493908.1	CDS	1382.15	-0.647255	0.148219	-4.36689	1.26e-05	5.3e-05	PAS domain-containing sensor histidine kinase
TX73_RS00425	RPA0082	94104	95681	-	ubiB	WP_011155653.1	CDS	924.755	-0.727093	0.184012	-3.95133	7.77e-05	0.000283669	2-polyprenylphenol 6-hydroxylase
TX73_RS00435	RPA0084	96685	97560	+	mutM	WP_011155655.1	CDS	49.5093	-1.27633	0.373768	-3.41476	0.000638376	0.00196366	bifunctional DNA-formamidopyrimidine glycosylase/DNA-(apurinic or apyrimidinic site) lyase
TX73_RS00440	RPA0085	97588	98931	-	TX73_RS00440	WP_011155656.1	CDS	178.409	-3.05889	0.258549	-11.831	2.7e-32	1.7e-30	peptidoglycan-binding protein
TX73_RS00445	RPA0086	99139	99939	+	moeB	WP_011155657.1	CDS	85.1232	-1.74415	0.279959	-6.23001	4.66e-10	3.52e-09	molybdopterin-synthase adenylyltransferase MoeB
TX73_RS00450	RPA0087	100064	101752	+	TX73_RS00450	WP_011155658.1	CDS	65.3731	-1.55533	0.352804	-4.40849	1.04e-05	4.46e-05	MFS transporter
TX73_RS00455	RPA0088	101883	102101	-	TX73_RS00455	WP_011155659.1	CDS	68.9586	-2.11107	0.345757	-6.10565	1.02e-09	7.39e-09	hypothetical protein
TX73_RS00460	RPA0089	102225	102566	-	TX73_RS00460	WP_011155660.1	CDS	802.697	-1.73029	0.232328	-7.44762	9.5e-14	1.08e-12	phasin family protein
TX73_RS00470	RPA0091	103287	103628	-	TX73_RS00470	WP_011155662.1	CDS	1981.5	0.574736	0.166188	3.45835	0.000543487	0.00169714	hypothetical protein
TX73_RS00490	RPA0095	106266	107411	+	TX73_RS00490	WP_011155666.1	CDS	70.1837	0.669746	0.285903	2.34257	0.0191516	0.0415698	efflux RND transporter periplasmic adaptor subunit
TX73_RS00495	RPA0096	107415	110564	+	TX73_RS00495	WP_011155667.1	CDS	490.347	0.477122	0.140322	3.40019	0.000673385	0.00206064	multidrug efflux RND transporter permease subunit
TX73_RS00500	RPA0097	110707	111117	+	TX73_RS00500	WP_011155668.1	CDS	269.973	-1.34454	0.170376	-7.89163	2.98e-15	3.84e-14	flagellar basal body protein
TX73_RS00535	RPA0104	117874	119517	-	TX73_RS00535	WP_011155675.1	CDS	38.2746	-4.3598	1.00313	-4.34621	1.39e-05	5.77e-05	amidohydrolase family protein
TX73_RS00540	RPA0105	119756	121297	+	TX73_RS00540	WP_011155676.1	CDS	234.633	0.640274	0.214647	2.98291	0.00285521	0.00771934	PLP-dependent aminotransferase family protein
TX73_RS24970	RPA0115	132242	132388	+	TX73_RS24970		CDS (pseudo gene)	86.3753	-0.637889	0.275915	-2.3119	0.020783	0.0446944	NAD-dependent epimerase/dehydratase family protein - incomplete; partial in the middle of a contig; missing C-terminus
TX73_RS00595	RPA0116	132388	132906	-	TX73_RS00595		CDS (pseudo gene)	135.393	6.60834	0.509231	12.9771	1.65e-38	1.45e-36	GDP-mannose 4,6-dehydratase - incomplete; partial in the middle of a contig; missing N-terminus and C-terminus
TX73_RS00605	RPA0118	133329	133886	+	rfbC	WP_011155686.1	CDS	95.9461	0.771261	0.25778	2.99193	0.00277215	0.00750765	dTDP-4-dehydrorhamnose 3%2C5-epimerase
TX73_RS00620		135754	136602	+	TX73_RS00620	WP_234803243.1	CDS	143.55	-0.529405	0.230977	-2.29202	0.0219042	0.0466252	hypothetical protein
TX73_RS00625	RPA0122	136734	139013	+	TX73_RS00625	WP_011155690.1	CDS	314.724	0.827352	0.191276	4.32544	1.52e-05	6.3e-05	ATP-binding protein
TX73_RS00695	RPA0136	154100	155809	-	TX73_RS00695	WP_011155704.1	CDS	375.838	-0.869673	0.253019	-3.43718	0.000587806	0.00182112	chemotaxis protein
TX73_RS00700	RPA0137	155814	156905	-	TX73_RS00700	WP_011155705.1	CDS	317.249	-0.996983	0.232131	-4.29492	1.75e-05	7.18e-05	chemotaxis response regulator protein-glutamate methylesterase
TX73_RS00705	RPA0138	156926	157768	-	TX73_RS00705	WP_011155706.1	CDS	240.14	-2.90678	0.390744	-7.4391	1.01e-13	1.15e-12	methyltransferase domain-containing protein
TX73_RS00710	RPA0139	157930	160131	-	TX73_RS00710	WP_011155707.1	CDS	1637.75	-1.46894	0.296814	-4.94904	7.46e-07	3.91e-06	methyl-accepting chemotaxis protein
TX73_RS00715	RPA0140	160198	160686	-	TX73_RS00715	WP_011155708.1	CDS	107.716	-1.77357	0.380003	-4.66724	3.05e-06	1.43e-05	chemotaxis protein CheW
TX73_RS00720	RPA0141	160747	161217	-	TX73_RS00720	WP_011155709.1	CDS	152.828	-1.81076	0.326609	-5.54411	2.95e-08	1.83e-07	chemotaxis protein CheW
TX73_RS00725	RPA0142	161217	163283	-	TX73_RS00725	WP_011155710.1	CDS	633.086	-1.98485	0.298618	-6.64677	3e-11	2.57e-10	chemotaxis protein CheA
TX73_RS00735	RPA0144	163645	163968	-	TX73_RS00735	WP_011155712.1	CDS	342.822	-2.5416	0.371981	-6.8326	8.34e-12	7.7e-11	STAS domain-containing protein
TX73_RS00740	RPA0145	164255	165412	+	TX73_RS00740	WP_042440664.1	CDS	187.531	-1.09878	0.341199	-3.22035	0.00128033	0.00374604	response regulator
TX73_RS00745		165581	165763	-	TX73_RS00745	WP_012493952.1	CDS	776.375	0.748547	0.133679	5.59959	2.15e-08	1.36e-07	hypothetical protein
TX73_RS00750	RPA0147	165961	166752	-	TX73_RS00750	WP_011155715.1	CDS	110.289	-9.98383	1.20319	-8.29777	1.06e-16	1.61e-15	TOBE domain-containing protein
TX73_RS00760	RPA0149	167433	168227	-	TX73_RS00760	WP_011155717.1	CDS	8.08546	-6.20738	1.60591	-3.86533	0.000110941	0.000393993	ABC transporter ATP-binding protein
TX73_RS00765	RPA0150	168224	169246	-	TX73_RS00765	WP_011155718.1	CDS	4.23697	-5.27385	1.76387	-2.98993	0.00279038	0.00755269	iron ABC transporter permease
TX73_RS00770	RPA0151	169248	170297	-	TX73_RS00770	WP_011155719.1	CDS	17.0827	-7.29044	1.43582	-5.07756	3.82e-07	2.07e-06	iron ABC transporter substrate-binding protein
TX73_RS00775	RPA0152	170294	170797	-	TX73_RS00775	WP_011155720.1	CDS	6.71012	-5.94228	1.62799	-3.65007	0.000262171	0.000867309	SAM-dependent methyltransferase
TX73_RS00780	RPA0153	171453	173618	+	TX73_RS00780	WP_234803241.1	CDS	96.9571	-9.79553	1.26938	-7.71681	1.19e-14	1.48e-13	TonB-dependent receptor
TX73_RS00785	RPA0154	173675	174313	+	TX73_RS00785	WP_011155722.1	CDS	4.01408	-5.19739	1.69645	-3.06368	0.00218632	0.00608112	MotA/TolQ/ExbB proton channel family protein
TX73_RS00790	RPA0155	174326	174793	+	TX73_RS00790	WP_011155723.1	CDS	4.01946	-5.21282	1.83172	-2.84586	0.00442912	0.0115079	biopolymer transporter ExbD
TX73_RS00795	RPA0156	174790	175608	+	TX73_RS00795	WP_011155724.1	CDS	5.2721	-5.59748	1.74254	-3.21226	0.00131695	0.00384605	TonB family protein
TX73_RS00805	RPA0157	175963	177126	-	TX73_RS00805	WP_011155725.1	CDS	322.596	-1.80825	0.302982	-5.96817	2.4e-09	1.67e-08	glucokinase
TX73_RS00815	RPA0159	177918	178190	+	rpmA	WP_011155727.1	CDS	4628.44	0.569191	0.172349	3.30255	0.000958099	0.0028598	50S ribosomal protein L27
TX73_RS00820	RPA0160	178325	178924	+	TX73_RS00820	WP_011155728.1	CDS	2114.51	0.685938	0.21013	3.26435	0.00109716	0.00325027	GNAT family N-acetyltransferase
TX73_RS00825		179136	179327	+	TX73_RS00825	WP_042440666.1	CDS	39.2365	-3.84971	0.54513	-7.062	1.64e-12	1.63e-11	hypothetical protein
TX73_RS25835		179457	179630	+	TX73_RS25835	WP_012493954.1	CDS	22.6204	-2.43723	0.552709	-4.40961	1.04e-05	4.44e-05	hypothetical protein
TX73_RS00830	RPA0161	179631	180536	-	TX73_RS00830	WP_011155729.1	CDS	192.986	-0.550454	0.215364	-2.55592	0.0105906	0.0248567	DMT family transporter
TX73_RS00845	RPA0164	183222	184514	+	TX73_RS00845	WP_011155732.1	CDS	699.562	0.824689	0.195119	4.22659	2.37e-05	9.53e-05	glutamate-5-semialdehyde dehydrogenase
TX73_RS00880	RPA0171	190619	191125	+	TX73_RS00880	WP_011155739.1	CDS	1169.63	0.795751	0.10773	7.38652	1.51e-13	1.68e-12	RNA pyrophosphohydrolase
TX73_RS00890	RPA0173	192604	193551	+	TX73_RS00890	WP_011155741.1	CDS	283.784	-0.854116	0.194102	-4.40034	1.08e-05	4.59e-05	SDR family oxidoreductase
TX73_RS00920	RPA0179	198827	199387	-	TX73_RS00920	WP_011155747.1	CDS	1542.48	-1.02373	0.221044	-4.63135	3.63e-06	1.68e-05	F0F1 ATP synthase subunit delta
TX73_RS00940	RPA0183	204237	204827	+	TX73_RS00940	WP_011155751.1	CDS	604.526	1.25687	0.159017	7.904	2.7e-15	3.48e-14	DUF4337 domain-containing protein
TX73_RS00945	RPA0184	204891	205433	-	TX73_RS00945	WP_011155752.1	CDS	171.772	1.10822	0.235837	4.69908	2.61e-06	1.24e-05	hypothetical protein
TX73_RS00950	RPA0185	205473	206876	-	lpdA	WP_011155753.1	CDS	1014.83	0.597446	0.120409	4.96182	6.98e-07	3.68e-06	dihydrolipoyl dehydrogenase
TX73_RS00955	RPA0186	206908	207654	-	TX73_RS00955	WP_011155754.1	CDS	191.009	0.77285	0.191467	4.03647	5.43e-05	0.000202423	SDR family oxidoreductase
TX73_RS00965	RPA0188	208123	209376	-	odhB	WP_011155756.1	CDS	1438.45	0.757417	0.144	5.25985	1.44e-07	8.28e-07	2-oxoglutarate dehydrogenase complex dihydrolipoyllysine-residue succinyltransferase
TX73_RS00970	RPA0189	209481	212438	-	TX73_RS00970	WP_011155757.1	CDS	5682.24	0.397589	0.0890708	4.46375	8.05e-06	3.54e-05	2-oxoglutarate dehydrogenase E1 component
TX73_RS00990	RPA0193	215921	217105	-	zapE	WP_011155761.1	CDS	345.35	-0.581206	0.170522	-3.4084	0.00065345	0.00200352	cell division protein ZapE
TX73_RS00995	RPA0194	217188	217727	-	thpR	WP_011155762.1	CDS	202.755	1.0883	0.238352	4.56594	4.97e-06	2.26e-05	RNA 2'%2C3'-cyclic phosphodiesterase
TX73_RS01005	RPA0196	218627	219370	+	TX73_RS01005	WP_011155764.1	CDS	130.37	1.18496	0.310833	3.81221	0.000137732	0.000481554	ABC transporter ATP-binding protein
TX73_RS01010	RPA0197	219374	221944	+	TX73_RS01010	WP_011155765.1	CDS	695.447	1.19573	0.239057	5.00188	5.68e-07	3.02e-06	ABC transporter permease
TX73_RS01015	RPA0198	222285	223076	+	TX73_RS01015	WP_011155766.1	CDS	19099.6	0.988238	0.172478	5.72964	1.01e-08	6.58e-08	Bax inhibitor-1/YccA family protein
TX73_RS01025	RPA0200	223821	224189	-	TX73_RS01025	WP_011155768.1	CDS	722.632	0.76631	0.213847	3.58345	0.000339086	0.00109872	DUF2794 domain-containing protein
TX73_RS01030	RPA0201	224593	225348	-	TX73_RS01030	WP_042440675.1	CDS	423.845	0.902682	0.23498	3.84153	0.00012227	0.000432606	DUF1223 domain-containing protein
TX73_RS01050	RPA0205	229808	230542	+	TX73_RS01050	WP_011155773.1	CDS	261.028	0.951225	0.199993	4.75629	1.97e-06	9.65e-06	heme ABC transporter permease
TX73_RS01055		230542	230715	+	ccmD	WP_012493979.1	CDS	43.6973	1.17587	0.363076	3.23863	0.00120104	0.00352712	heme exporter protein CcmD
TX73_RS01060	RPA0206	230732	231328	+	TX73_RS01060	WP_011155774.1	CDS	226.097	0.514492	0.184411	2.78993	0.00527198	0.013476	DsbE family thiol:disulfide interchange protein
TX73_RS01080	RPA0210	233589	234563	+	TX73_RS01080	WP_011155778.1	CDS	103.346	-0.645141	0.253141	-2.54855	0.0108172	0.0253133	RNA pseudouridine synthase
TX73_RS01090	RPA0212	237262	237789	+	TX73_RS01090	WP_011155780.1	CDS	53.3671	0.74742	0.324711	2.3018	0.0213464	0.0457464	L%2CD-transpeptidase
TX73_RS24975	RPA0213	237864	239933	-	TX73_RS24975	WP_011155781.1	CDS	2635.9	1.44902	0.168312	8.60915	7.36e-18	1.28e-16	OmpA family protein
TX73_RS01110	RPA0215	240436	240924	-	TX73_RS01110	WP_011155783.1	CDS	126.819	-2.4044	0.266951	-9.0069	2.12e-19	4.27e-18	pyridoxamine 5'-phosphate oxidase family protein
TX73_RS01125	RPA0218	243879	244292	-	sdhD	WP_011155786.1	CDS	662.477	-0.285678	0.121342	-2.35431	0.018557	0.0404461	succinate dehydrogenase%2C hydrophobic membrane anchor protein
TX73_RS01140	RPA0221	246248	247759	-	TX73_RS01140	WP_011155789.1	CDS	284.658	-0.406802	0.158064	-2.57365	0.0100633	0.0236896	malonyl-CoA synthase
TX73_RS01145	RPA0222	248034	248609	+	TX73_RS01145	WP_011155790.1	CDS	55.6064	-1.6933	0.381645	-4.43686	9.13e-06	3.96e-05	fasciclin domain-containing protein
TX73_RS01150	RPA0223	248831	249469	+	TX73_RS01150	WP_011155791.1	CDS	85.674	0.994251	0.256418	3.87746	0.000105554	0.000376274	cytochrome b/b6 domain-containing protein
TX73_RS01155	RPA0224	249585	250364	+	TX73_RS01155	WP_011155792.1	CDS	118.411	0.571236	0.225878	2.52896	0.01144	0.0265736	molybdopterin-dependent oxidoreductase
TX73_RS01160	RPA0225	250637	251155	+	TX73_RS01160	WP_011155793.1	CDS	186.111	-0.699625	0.279027	-2.50738	0.0121631	0.0280059	superoxide dismutase family protein
TX73_RS01170	RPA0227	252707	253819	+	leuB	WP_011155795.1	CDS	1025.67	-0.576763	0.192176	-3.00122	0.00268901	0.00730337	3-isopropylmalate dehydrogenase
TX73_RS01185	RPA0230	255445	256479	+	TX73_RS01185	WP_011155798.1	CDS	2179.66	0.811026	0.176713	4.58951	4.44e-06	2.04e-05	aspartate-semialdehyde dehydrogenase
TX73_RS01195	RPA0232	257321	257965	-	TX73_RS01195	WP_011155800.1	CDS	231.976	-1.24853	0.186832	-6.68262	2.35e-11	2.04e-10	carbonic anhydrase
TX73_RS01225	RPA0237	263432	263716	+	TX73_RS01225	WP_011155805.1	CDS	1259.64	-2.90483	0.158034	-18.3811	1.86e-75	6.78e-73	hypothetical protein
TX73_RS01230	RPA0238	263828	264139	+	TX73_RS01230	WP_042441361.1	CDS	111.308	2.09535	0.248432	8.43429	3.33e-17	5.26e-16	hypothetical protein
TX73_RS01235	RPA0239	264260	264946	+	TX73_RS01235	WP_011155807.1	CDS	278.978	1.02641	0.252084	4.07171	4.67e-05	0.000177313	hypothetical protein
TX73_RS01240	RPA0240	265013	266422	-	leuC	WP_011155808.1	CDS	1304.61	0.908347	0.137504	6.60597	3.95e-11	3.33e-10	3-isopropylmalate dehydratase large subunit
TX73_RS01265	RPA0245	269157	270707	-	ffh	WP_011155813.1	CDS	827.33	0.51163	0.191321	2.6742	0.00749083	0.0183169	signal recognition particle protein
TX73_RS01270		270974	271219	+	TX73_RS01270	WP_042440678.1	CDS	20.214	-7.53667	1.28733	-5.85449	4.78e-09	3.24e-08	type II toxin-antitoxin system prevent-host-death family antitoxin
TX73_RS01275	RPA0246	271220	271591	+	TX73_RS01275	WP_011155814.1	CDS	21.9321	-5.17639	0.961161	-5.38555	7.22e-08	4.31e-07	type II toxin-antitoxin system VapC family toxin
TX73_RS01280	RPA0247	271596	272657	+	TX73_RS01280	WP_011155815.1	CDS	144.654	3.92426	0.288683	13.5936	4.37e-42	5.44e-40	MBL fold metallo-hydrolase
TX73_RS01290	RPA0249	273362	274144	-	TX73_RS01290	WP_011155817.1	CDS	1190.93	0.681129	0.145891	4.66875	3.03e-06	1.42e-05	GyrI-like domain-containing protein
TX73_RS01310	RPA0253	277390	277803	-	TX73_RS01310	WP_011155821.1	CDS	284.95	-0.742039	0.172641	-4.29817	1.72e-05	7.08e-05	EVE domain-containing protein
TX73_RS01315	RPA0254	277806	278795	-	TX73_RS01315	WP_011155822.1	CDS	167.625	-0.809722	0.200615	-4.0362	5.43e-05	0.000202498	NAD(P)-dependent glycerol-3-phosphate dehydrogenase
TX73_RS01330	RPA0257	280945	282354	+	TX73_RS01330	WP_011155825.1	CDS	876.286	0.671588	0.130789	5.13491	2.82e-07	1.56e-06	hypothetical protein
TX73_RS01335	RPA0258	282363	284060	+	TX73_RS01335	WP_011155826.1	CDS	1045.3	0.315397	0.121319	2.59974	0.00932951	0.0221716	tetratricopeptide repeat protein
TX73_RS01355	RPA0261	287339	288424	+	TX73_RS01355	WP_042440684.1	CDS	1694.75	0.382589	0.144389	2.64971	0.00805607	0.0194921	hypothetical protein
TX73_RS01365	RPA0263	289865	290287	-	TX73_RS01365	WP_011155831.1	CDS	279.651	0.662844	0.175824	3.76993	0.000163295	0.000561394	secondary thiamine-phosphate synthase enzyme YjbQ
TX73_RS01370	RPA0264	290514	292451	+	TX73_RS01370	WP_011155832.1	CDS	178.846	-1.31092	0.260379	-5.03465	4.79e-07	2.56e-06	acyltransferase
TX73_RS01390	RPA0267	295679	296599	+	trxA	WP_011155835.1	CDS	3595.34	1.61071	0.186483	8.6373	5.76e-18	1.02e-16	thioredoxin
TX73_RS01395	RPA0268	296626	297303	+	TX73_RS01395	WP_011155836.1	CDS	1974.29	1.23657	0.182864	6.76226	1.36e-11	1.22e-10	LON peptidase substrate-binding domain-containing protein
TX73_RS01400	RPA0269	297393	297590	+	TX73_RS01400	WP_011155837.1	CDS	408.362	1.04496	0.155033	6.74024	1.58e-11	1.41e-10	Trm112 family protein
TX73_RS01405	RPA0270	297726	298946	-	TX73_RS01405	WP_042440685.1	CDS	257.821	-0.907373	0.17139	-5.29422	1.2e-07	6.93e-07	ubiquinone biosynthesis hydroxylase
TX73_RS01420	RPA0273	300768	301997	+	TX73_RS01420	WP_234803316.1	CDS	478.266	-1.12814	0.172124	-6.55421	5.59e-11	4.62e-10	ammonium transporter
TX73_RS01465	RPA0282	310879	311328	-	TX73_RS01465	WP_011155850.1	CDS	383.831	1.22184	0.198419	6.15788	7.37e-10	5.43e-09	cyclic nucleotide-binding domain-containing protein
TX73_RS01470	RPA0283	311368	312054	-	TX73_RS01470	WP_011155851.1	CDS	2607.21	1.17313	0.15894	7.38097	1.57e-13	1.74e-12	response regulator transcription factor
TX73_RS01475	RPA0284	312219	312782	+	TX73_RS01475	WP_011155852.1	CDS	38.6579	-1.44166	0.396595	-3.6351	0.000277872	0.000914139	L%2CD-transpeptidase family protein
TX73_RS01480	RPA0285	312863	313522	-	TX73_RS01480	WP_011155853.1	CDS	233.003	-1.40305	0.20613	-6.80662	9.99e-12	9.08e-11	YggS family pyridoxal phosphate-dependent enzyme
TX73_RS01485	RPA0286	313693	315366	+	TX73_RS01485	WP_011155854.1	CDS	653.767	-0.905645	0.148609	-6.09416	1.1e-09	7.9e-09	diguanylate cyclase
TX73_RS01495	RPA0288	318189	318752	+	lptE	WP_011155856.1	CDS	1379.35	0.475621	0.11387	4.1769	2.96e-05	0.000116872	LPS assembly lipoprotein LptE
TX73_RS01505	RPA0290	320082	320321	-	TX73_RS01505	WP_011155858.1	CDS	86.8398	-9.63912	1.21681	-7.92165	2.34e-15	3.05e-14	hypothetical protein
TX73_RS01510	RPA0291	320345	321235	-	TX73_RS01510	WP_011155859.1	CDS	259.115	-0.687995	0.186675	-3.68553	0.000228229	0.000768653	ParB/RepB/Spo0J family partition protein
TX73_RS01515	RPA0292	321408	322262	-	TX73_RS01515	WP_011155860.1	CDS	1010.18	-0.331933	0.128527	-2.58259	0.00980611	0.0231532	ParA family protein
TX73_RS01520	RPA0293	322290	322961	-	rsmG	WP_011155861.1	CDS	713.857	-1.21949	0.135123	-9.025	1.8e-19	3.65e-18	16S rRNA (guanine(527)-N(7))-methyltransferase RsmG
TX73_RS01525	RPA0294	323133	325001	-	mnmG	WP_042440689.1	CDS	500.707	-0.453311	0.196649	-2.30518	0.0211564	0.045401	tRNA uridine-5-carboxymethylaminomethyl(34) synthesis enzyme MnmG
TX73_RS01535	RPA0296	326580	327845	-	rho	WP_011155864.1	CDS	3628.42	-0.614181	0.145224	-4.2292	2.35e-05	9.44e-05	transcription termination factor Rho
TX73_RS01545	RPA0298	329001	329840	+	TX73_RS01545	WP_011155866.1	CDS	1047.35	-0.77262	0.187787	-4.11435	3.88e-05	0.000150296	kinase/pyrophosphorylase
TX73_RS01550	RPA0299	329837	330445	+	TX73_RS01550	WP_011155867.1	CDS	154.8	-0.981505	0.204288	-4.80451	1.55e-06	7.76e-06	Maf family protein
TX73_RS01570	RPA0303	332891	333598	+	TX73_RS01570	WP_012494052.1	CDS	1915.99	1.03511	0.125816	8.22714	1.92e-16	2.83e-15	Tim44/TimA family putative adaptor protein
TX73_RS01585	RPA0306	335995	337296	-	hslU	WP_011155874.1	CDS	1964.28	1.59873	0.197381	8.09974	5.51e-16	7.67e-15	ATP-dependent protease ATPase subunit HslU
TX73_RS01590	RPA0307	337338	337949	-	TX73_RS01590	WP_011155875.1	CDS	298.721	-0.548337	0.233704	-2.34629	0.0189614	0.0412705	DUF2585 domain-containing protein
TX73_RS01600	RPA0309	338703	339296	+	hisB	WP_011155877.1	CDS	444.776	-0.562406	0.148425	-3.78917	0.000151153	0.000522304	imidazoleglycerol-phosphate dehydratase HisB
TX73_RS01620	RPA0313	341237	342004	+	hisF	WP_011155881.1	CDS	428.335	-0.390178	0.16507	-2.36372	0.0180926	0.0395382	imidazole glycerol phosphate synthase subunit HisF
TX73_RS01640	RPA0317	344712	346622	-	TX73_RS01640	WP_011155885.1	CDS	259.664	-1.65127	0.270254	-6.11006	9.96e-10	7.2e-09	ATP-binding protein
TX73_RS01645	RPA0318	346749	348287	-	TX73_RS01645	WP_011155886.1	CDS	89.0072	0.684647	0.274705	2.4923	0.012692	0.0290682	YifB family Mg chelatase-like AAA ATPase
TX73_RS01675	RPA0324	351711	352667	-	rsmI	WP_042440697.1	CDS	400.575	0.658183	0.171747	3.83228	0.000126959	0.000446196	16S rRNA (cytidine(1402)-2'-O)-methyltransferase
TX73_RS01690		354536	354865	+	TX73_RS01690	WP_012494069.1	CDS	66.8555	1.22841	0.348442	3.52543	0.000422794	0.00134149	nuclear transport factor 2 family protein
TX73_RS01710	RPA0330	357569	358657	+	hrcA	WP_011155898.1	CDS	816.706	0.934793	0.166103	5.62781	1.83e-08	1.16e-07	heat-inducible transcriptional repressor HrcA
TX73_RS01715	RPA0331	358748	359371	+	grpE	WP_042440699.1	CDS	1540.22	1.12872	0.17499	6.45023	1.12e-10	8.98e-10	nucleotide exchange factor GrpE
TX73_RS01725	RPA0333	360754	362649	+	dnaK	WP_011155901.1	CDS	44888.8	1.64952	0.158043	10.4372	1.68e-25	5.76e-24	molecular chaperone DnaK
TX73_RS01730	RPA0334	362864	364003	+	dnaJ	WP_011155902.1	CDS	2828.17	1.53553	0.141729	10.8343	2.37e-27	9.42e-26	molecular chaperone DnaJ
TX73_RS01750	RPA0338	366132	366440	+	TX73_RS01750	WP_011155906.1	CDS	481.91	-0.4706	0.158851	-2.96253	0.00305121	0.0082024	DUF1330 domain-containing protein
TX73_RS01760	RPA0340	367433	368947	-	gpmI	WP_011155908.1	CDS	2043.77	1.04574	0.196434	5.32362	1.02e-07	5.95e-07	2%2C3-bisphosphoglycerate-independent phosphoglycerate mutase
TX73_RS01780	RPA0344	371426	372991	-	TX73_RS01780	WP_042441364.1	CDS	390.203	0.566339	0.246298	2.29941	0.0214819	0.0459121	peptidase S10
TX73_RS01785	RPA0345	373120	374088	-	TX73_RS01785	WP_011155913.1	CDS	73.0649	-1.42922	0.288511	-4.95379	7.28e-07	3.82e-06	alpha/beta fold hydrolase
TX73_RS01790	RPA0346	374662	375405	-	TX73_RS01790	WP_011155914.1	CDS	323.787	0.571661	0.211617	2.70139	0.00690499	0.0170381	sulfate transporter family protein
TX73_RS01795	RPA0347	375493	377325	-	aceK	WP_011155915.1	CDS	1078.13	-1.16824	0.178256	-6.5537	5.61e-11	4.63e-10	bifunctional isocitrate dehydrogenase kinase/phosphatase
TX73_RS01800	RPA0348	377649	378500	-	TX73_RS01800	WP_042440700.1	CDS	485.82	1.63683	0.153125	10.6895	1.14e-26	4.28e-25	alpha/beta hydrolase
TX73_RS01805	RPA0349	378721	379893	+	dcm	WP_011155917.1	CDS	2466.32	0.260662	0.109948	2.37077	0.0177508	0.0389219	DNA (cytosine-5-)-methyltransferase
TX73_RS01825	RPA0354	384654	384986	-	TX73_RS01825	WP_011155922.1	CDS	612.603	-0.709737	0.166003	-4.27544	1.91e-05	7.79e-05	HPr family phosphocarrier protein
TX73_RS01845	RPA0358	387944	388645	-	TX73_RS01845	WP_011155926.1	CDS	1427.99	0.504662	0.119253	4.23186	2.32e-05	9.35e-05	response regulator transcription factor
TX73_RS01865	RPA0362	392647	393522	+	bla	WP_011155930.1	CDS	38.5099	-1.16447	0.412832	-2.82068	0.00479217	0.0123563	class A beta-lactamase
TX73_RS01890	RPA0367	397207	398106	-	rpoH	WP_011155935.1	CDS	6317.84	1.24301	0.136106	9.13262	6.69e-20	1.39e-18	RNA polymerase sigma factor RpoH
TX73_RS01900		399375	399710	+	TX73_RS01900	WP_012494099.1	CDS	30.9298	-1.64535	0.447052	-3.68045	0.000232823	0.000782803	hypothetical protein
TX73_RS01910	RPA0369	400116	402719	-	TX73_RS01910	WP_011155937.1	CDS	1074.21	-13.2674	1.1912	-11.1379	8.21e-29	3.81e-27	ATP-binding protein
TX73_RS01915	RPA0370	403032	405458	-	TX73_RS01915	WP_234803309.1	CDS	459.26	-1.04129	0.234157	-4.44698	8.71e-06	3.79e-05	EAL domain-containing protein
TX73_RS01920	RPA0371	405749	406933	-	megL	WP_011155939.1	CDS	576.567	-0.409528	0.134939	-3.03492	0.00240597	0.00663359	methionine gamma-lyase
TX73_RS01925	RPA0372	407065	407526	+	TX73_RS01925	WP_011155940.1	CDS	44.5979	-2.22074	0.395121	-5.62041	1.91e-08	1.21e-07	Lrp/AsnC family transcriptional regulator
TX73_RS01930	RPA0373	407527	407964	-	trxC	WP_011155941.1	CDS	320.21	1.83217	0.31956	5.73342	9.84e-09	6.45e-08	thioredoxin TrxC
TX73_RS01940	RPA0375	409161	409382	-	TX73_RS01940	WP_011155943.1	CDS	198.186	0.837099	0.252498	3.31527	0.000915543	0.00274142	ChaB family protein
TX73_RS01945	RPA0376	409612	410334	+	TX73_RS01945	WP_011155944.1	CDS	37.0911	-4.15143	0.600644	-6.91162	4.79e-12	4.51e-11	protein-L-isoaspartate(D-aspartate) O-methyltransferase
TX73_RS01950	RPA0377	410486	411310	+	TX73_RS01950	WP_011155945.1	CDS	953.871	0.878154	0.171077	5.1331	2.85e-07	1.57e-06	universal stress protein
TX73_RS01965	RPA0379	413011	413949	+	TX73_RS01965	WP_011155947.1	CDS	449.561	0.451306	0.169644	2.66031	0.00780696	0.0190096	1-phosphofructokinase family hexose kinase
TX73_RS01970	RPA0380	414065	416377	+	TX73_RS01970	WP_011155948.1	CDS	247.558	-0.749564	0.196582	-3.81299	0.000137295	0.00048038	FdhF/YdeP family oxidoreductase
TX73_RS01975	RPA0381	416649	417911	+	glgC	WP_011155949.1	CDS	1909.12	-0.489238	0.133764	-3.65746	0.000254728	0.000845638	glucose-1-phosphate adenylyltransferase
TX73_RS01990	RPA0384	420362	420874	+	TX73_RS01990	WP_234803310.1	CDS	38.4731	-1.47175	0.40013	-3.67819	0.000234898	0.000788097	DUF1566 domain-containing protein
TX73_RS02005	RPA0386	422058	423050	+	TX73_RS02005	WP_042440707.1	CDS	78.8096	-1.37113	0.299294	-4.5812	4.62e-06	2.11e-05	Ku protein
TX73_RS02020	RPA0389	426147	427109	-	mepA	WP_011155957.1	CDS	171.575	-1.02157	0.1924	-5.30961	1.1e-07	6.41e-07	penicillin-insensitive murein endopeptidase
TX73_RS02035	RPA0392	431740	433077	-	argG	WP_011155960.1	CDS	1096.52	0.330374	0.124235	2.65927	0.00783108	0.019024	argininosuccinate synthase
TX73_RS02045	RPA0394	433946	434446	-	TX73_RS02045	WP_011155962.1	CDS	15.1642	1.76409	0.592808	2.97582	0.0029221	0.00789116	hypothetical protein
TX73_RS02055	RPA0396	435044	436243	-	rlmN	WP_042440709.1	CDS	422.949	0.703685	0.201463	3.49288	0.000477843	0.00150707	23S rRNA (adenine(2503)-C(2))-methyltransferase RlmN
TX73_RS02070	RPA0399	438123	439292	-	TX73_RS02070	WP_011155967.1	CDS	193.524	4.10171	0.280345	14.631	1.78e-48	3.01e-46	IS481-like element ISRpa3 family transposase
TX73_RS02075	RPA0400	439493	440467	+	TX73_RS02075	WP_011155968.1	CDS	504.185	-0.916706	0.143832	-6.37347	1.85e-10	1.46e-09	NADPH:quinone oxidoreductase family protein
TX73_RS02085	RPA0402	442869	443489	+	TX73_RS02085	WP_011155970.1	CDS	99.5945	-2.89313	0.295422	-9.79323	1.2e-22	3.17e-21	TetR/AcrR family transcriptional regulator
TX73_RS02090	RPA0403	443508	443882	-	TX73_RS02090	WP_011155971.1	CDS	942.267	1.67417	0.379978	4.40595	1.05e-05	4.5e-05	YkvA family protein
TX73_RS02095	RPA0404	443965	444267	-	TX73_RS02095	WP_011155972.1	CDS	107.269	2.28368	0.276668	8.25423	1.53e-16	2.3e-15	4a-hydroxytetrahydrobiopterin dehydratase
TX73_RS02100	RPA0405	444467	445855	+	TX73_RS02100	WP_119846027.1	CDS	638.095	1.15325	0.318911	3.61621	0.00029895	0.000978042	TAXI family TRAP transporter solute-binding subunit
TX73_RS02105	RPA0406	445859	447304	-	TX73_RS02105	WP_011155974.1	CDS	55.7142	1.6192	0.422164	3.83547	0.000125325	0.000441763	PepSY domain-containing protein
TX73_RS02110	RPA0407	447309	449585	-	TX73_RS02110	WP_011155975.1	CDS	335.978	1.64235	0.249601	6.5799	4.71e-11	3.94e-10	TonB-dependent receptor
TX73_RS02115	RPA0408	450314	452137	+	typA	WP_011155976.1	CDS	2347.14	0.715587	0.158122	4.52553	6.02e-06	2.69e-05	translational GTPase TypA
TX73_RS02125	RPA0410	453691	454200	+	TX73_RS02125	WP_011155978.1	CDS	1029.5	0.777783	0.185967	4.18237	2.88e-05	0.000114574	GNAT family N-acetyltransferase
TX73_RS02140	RPA0413	456520	457407	-	folD	WP_011155981.1	CDS	239.821	1.20279	0.201304	5.97499	2.3e-09	1.6e-08	bifunctional methylenetetrahydrofolate dehydrogenase/methenyltetrahydrofolate cyclohydrolase FolD
TX73_RS02145	RPA0414	457514	457840	-	TX73_RS02145	WP_012494136.1	CDS	155.613	0.617631	0.257501	2.39856	0.0164596	0.0364792	DUF167 domain-containing protein
TX73_RS02150		457866	458156	-	TX73_RS02150	WP_012494137.1	CDS	359.491	1.16803	0.159393	7.328	2.34e-13	2.53e-12	YggT family protein
TX73_RS02180	RPA0420	462010	462537	-	TX73_RS02180	WP_042440712.1	CDS	187.607	-0.696188	0.193074	-3.60581	0.000311185	0.00101457	TerB family tellurite resistance protein
TX73_RS02185	RPA0421	462674	464059	-	TX73_RS02185	WP_011155989.1	CDS	202.156	0.831193	0.331358	2.50845	0.0121264	0.0279485	cytochrome P450
TX73_RS02195	RPA0423	465434	465940	+	TX73_RS02195	WP_085977321.1	CDS	179.531	-0.601054	0.198196	-3.03262	0.00242441	0.00667665	SH3 domain-containing protein
TX73_RS02200	RPA0424	466048	466431	-	TX73_RS02200	WP_189683201.1	CDS	2087.11	1.70913	0.169726	10.07	7.5e-24	2.22e-22	transcriptional repressor
TX73_RS02215	RPA0427	468789	469598	+	fabI	WP_011155995.1	CDS	783.925	0.588274	0.173707	3.38658	0.000707688	0.00215585	enoyl-ACP reductase FabI
TX73_RS02220	RPA0428	469771	470289	-	TX73_RS02220	WP_011155996.1	CDS	366.232	0.370701	0.163122	2.27254	0.023054	0.0489187	DUF3060 domain-containing protein
TX73_RS02225	RPA0429	470517	472727	-	katG	WP_011155997.1	CDS	9667.98	-2.64026	0.202299	-13.0513	6.25e-39	5.92e-37	catalase/peroxidase HPI
TX73_RS02235	RPA0431	473947	475629	-	TX73_RS02235	WP_011155999.1	CDS	3095.8	-2.65481	0.127585	-20.8082	3.65e-96	2.16e-93	PAS domain-containing protein
TX73_RS02240	RPA0432	475919	478087	-	pnp	WP_011156000.1	CDS	8234.29	-0.505671	0.218736	-2.31179	0.0207894	0.0446944	polyribonucleotide nucleotidyltransferase
TX73_RS02270	RPA0438	483870	485483	-	nusA	WP_011156006.1	CDS	3349.06	0.576804	0.156999	3.67393	0.000238851	0.000797968	transcription termination factor NusA
TX73_RS02275	RPA0439	485486	486265	-	rimP	WP_011156007.1	CDS	214.524	-0.942718	0.186903	-5.0439	4.56e-07	2.45e-06	ribosome maturation factor RimP
TX73_RS02280	RPA0440	486599	487684	+	TX73_RS02280	WP_011156008.1	CDS	220.328	-1.95222	0.196559	-9.93194	3.02e-23	8.57e-22	DUF2336 domain-containing protein
TX73_RS02290	RPA0442	488669	489412	-	TX73_RS02290	WP_234803311.1	CDS	699.16	-0.773871	0.189515	-4.08342	4.44e-05	0.000169284	tRNA (guanine(46)-N(7))-methyltransferase TrmB
TX73_RS02320	RPA0448	494549	495940	-	miaB	WP_011156016.1	CDS	1057.85	0.664762	0.150896	4.40544	1.06e-05	4.51e-05	tRNA (N6-isopentenyl adenosine(37)-C2)-methylthiotransferase MiaB
TX73_RS02325	RPA0449	496060	496719	-	TX73_RS02325	WP_011156017.1	CDS	404.281	0.823512	0.159455	5.16455	2.41e-07	1.35e-06	HAD family hydrolase
TX73_RS02335	RPA0451	497301	497786	-	rimI	WP_011156019.1	CDS	336.362	-1.17152	0.208631	-5.61525	1.96e-08	1.24e-07	ribosomal protein S18-alanine N-acetyltransferase
TX73_RS02340	RPA0452	497809	498504	-	tsaB	WP_011156020.1	CDS	397.837	0.801538	0.162921	4.91979	8.66e-07	4.48e-06	tRNA (adenosine(37)-N6)-threonylcarbamoyltransferase complex dimerization subunit type 1 TsaB
TX73_RS02345	RPA0453	498641	499207	-	TX73_RS02345	WP_011156021.1	CDS	1056.48	0.326176	0.131345	2.48335	0.0130155	0.0297228	NifU family protein
TX73_RS02380		507573	507899	+	TX73_RS02380	WP_042440721.1	CDS	88.4034	-1.38647	0.370003	-3.74718	0.000178834	0.000612147	hypothetical protein
TX73_RS02385	RPA0461	508060	509553	+	TX73_RS02385	WP_011156029.1	CDS	1457.98	1.60621	0.154526	10.3944	2.63e-25	8.71e-24	NAD-dependent succinate-semialdehyde dehydrogenase
TX73_RS02390	RPA0462	509765	510670	-	TX73_RS02390	WP_011156030.1	CDS	15.2254	-7.12089	1.36213	-5.22777	1.72e-07	9.76e-07	crotonase/enoyl-CoA hydratase family protein
TX73_RS02395	RPA0463	510757	511386	+	TX73_RS02395	WP_011156031.1	CDS	11.3349	-6.6971	1.3802	-4.85228	1.22e-06	6.23e-06	TetR/AcrR family transcriptional regulator
TX73_RS02400	RPA0464	511411	513036	+	TX73_RS02400	WP_011156032.1	CDS	23.2744	-7.7378	1.28137	-6.03868	1.55e-09	1.1e-08	AMP-binding protein
TX73_RS02405	RPA0465	513127	514560	-	TX73_RS02405	WP_011156033.1	CDS	735.593	-0.693926	0.214343	-3.23746	0.00120601	0.00353952	DUF1254 domain-containing protein
TX73_RS02415	RPA0467	515386	516372	-	TX73_RS02415	WP_011156035.1	CDS	428.307	-1.17864	0.18544	-6.35591	2.07e-10	1.62e-09	2-hydroxyacid dehydrogenase
TX73_RS02430	RPA0470	518032	519174	-	TX73_RS02430	WP_011156038.1	CDS	546.284	0.407731	0.176748	2.30686	0.0210629	0.0452582	ABC transporter substrate-binding protein
TX73_RS02440	RPA0472	520491	522560	+	TX73_RS02440	WP_119846003.1	CDS	522.445	0.461773	0.16773	2.75308	0.00590377	0.0148346	carbohydrate porin
TX73_RS02445	RPA0473	522591	524222	-	TX73_RS02445	WP_011156041.1	CDS	333.785	-0.43075	0.174667	-2.46612	0.0136586	0.0310416	FMN-binding glutamate synthase family protein
TX73_RS02455	RPA0475	525558	526559	+	TX73_RS02455	WP_011156043.1	CDS	238.601	-1.4822	0.176262	-8.40907	4.13e-17	6.5e-16	NADP-dependent oxidoreductase
TX73_RS02465	RPA0476	526913	528244	+	TX73_RS02465	WP_011156044.1	CDS	451.673	-0.883796	0.17235	-5.12791	2.93e-07	1.61e-06	pilus assembly protein
TX73_RS02470	RPA0477	528378	528938	+	TX73_RS02470	WP_011156045.1	CDS	425.898	0.708038	0.24847	2.8496	0.00437747	0.0113907	YidB family protein
TX73_RS02480	RPA0479	529346	530128	-	TX73_RS02480	WP_011156047.1	CDS	260.889	0.698234	0.196323	3.55655	0.000375755	0.00120762	SDR family oxidoreductase
TX73_RS02500	RPA0482	532674	533480	+	TX73_RS02500	WP_011156050.1	CDS	128.903	-1.05612	0.28517	-3.7035	0.000212649	0.000722153	enoyl-CoA hydratase/isomerase family protein
TX73_RS02515	RPA0485	535357	536562	-	TX73_RS02515	WP_011156053.1	CDS	204.913	-1.35882	0.534496	-2.54226	0.0110139	0.0256847	ABC transporter substrate-binding protein
TX73_RS02525	RPA0487	537728	539233	+	TX73_RS02525	WP_234803312.1	CDS	318.374	0.866254	0.181484	4.77316	1.81e-06	8.97e-06	M48 family metalloprotease
TX73_RS02540	RPA0489	540697	541035	-	TX73_RS02540	WP_011156057.1	CDS	2254.32	0.42839	0.170128	2.51804	0.0118011	0.0273246	ferredoxin family protein
TX73_RS02565	RPA0494	546797	550042	+	TX73_RS02565	WP_042441369.1	CDS	969.247	-3.58769	0.184825	-19.4113	6.2e-84	3.26e-81	PAS domain S-box protein
TX73_RS02575	RPA0496	551239	553143	-	cobT	WP_011156064.1	CDS	1350.99	1.06681	0.130552	8.17153	3.04e-16	4.38e-15	cobaltochelatase subunit CobT
TX73_RS02580	RPA0497	553140	553550	-	TX73_RS02580	WP_011156065.1	CDS	2020.69	0.318574	0.130027	2.45006	0.0142832	0.0323061	GNAT family N-acetyltransferase
TX73_RS02585	RPA0498	553555	554550	-	cobS	WP_011156066.1	CDS	6594.69	0.575125	0.0982397	5.85431	4.79e-09	3.24e-08	cobaltochelatase subunit CobS
TX73_RS02605	RPA0502	556564	557925	-	TX73_RS02605	WP_011156070.1	CDS	374.804	-0.533911	0.149029	-3.58261	0.000340181	0.00110146	hemolysin family protein
TX73_RS02615	RPA0504	559129	559731	-	TX73_RS02615	WP_012494203.1	CDS	167.158	-0.584267	0.240336	-2.43104	0.0150555	0.0338105	shikimate kinase
TX73_RS02625	RPA0506	560033	561049	+	xerD	WP_011156074.1	CDS	77.8805	-1.11715	0.28328	-3.94364	8.03e-05	0.000292024	site-specific tyrosine recombinase XerD
TX73_RS02635	RPA0508	561895	562857	+	TX73_RS02635	WP_011156076.1	CDS	531.348	0.446048	0.182972	2.43779	0.0147773	0.0332489	acetyl-CoA carboxylase carboxyltransferase subunit alpha
TX73_RS02645	RPA0510	564875	567715	-	secA	WP_011156078.1	CDS	11325.3	0.891939	0.129752	6.87418	6.23e-12	5.82e-11	preprotein translocase subunit SecA
TX73_RS02650	RPA0511	568058	568993	+	TX73_RS02650	WP_011156079.1	CDS	2631.08	-0.475982	0.167122	-2.84811	0.00439803	0.0114334	peptidylprolyl isomerase
TX73_RS02655	RPA0512	569086	571809	-	mutS	WP_011156080.1	CDS	425.13	0.454199	0.154789	2.93431	0.00334286	0.00892058	DNA mismatch repair protein MutS
TX73_RS02660	RPA0513	571985	573193	+	pcaF	WP_011156081.1	CDS	294.236	1.00557	0.188262	5.34134	9.23e-08	5.43e-07	3-oxoadipyl-CoA thiolase
TX73_RS02665	RPA0514	573372	574934	-	TX73_RS02665	WP_011156082.1	CDS	125.885	0.7683	0.217289	3.53584	0.000406481	0.00129494	DHA2 family efflux MFS transporter permease subunit
TX73_RS02670	RPA0515	574938	576107	-	TX73_RS02670	WP_011156083.1	CDS	140.025	0.915269	0.22598	4.05021	5.12e-05	0.000191801	HlyD family secretion protein
TX73_RS02675	RPA0516	576100	576585	-	TX73_RS02675	WP_011156084.1	CDS	50.9797	1.01511	0.365189	2.77968	0.0054412	0.0138264	MarR family transcriptional regulator
TX73_RS02680	RPA0517	576784	577272	+	TX73_RS02680	WP_041810137.1	CDS	377.589	1.05921	0.162532	6.51694	7.18e-11	5.84e-10	transcriptional repressor
TX73_RS02685	RPA0518	577437	578360	+	TX73_RS02685	WP_011156086.1	CDS	250.272	1.10745	0.172653	6.4143	1.41e-10	1.13e-09	DMT family transporter
TX73_RS02700	RPA0521	581873	583456	+	TX73_RS02700	WP_012494215.1	CDS	291.453	-0.905855	0.236628	-3.82817	0.000129098	0.000453038	bifunctional diguanylate cyclase/phosphodiesterase
TX73_RS02705	RPA0522	583474	583917	+	TX73_RS02705	WP_011156090.1	CDS	66.8045	-0.862973	0.286932	-3.00759	0.00263327	0.0071767	BLUF domain-containing protein
TX73_RS02725	RPA0526	586522	586704	+	rpmF	WP_011156094.1	CDS	487.086	-0.878556	0.29245	-3.00413	0.00266346	0.00724644	50S ribosomal protein L32
TX73_RS02735	RPA0528	587596	587910	-	TX73_RS02735	WP_042440733.1	CDS	232.542	-0.639277	0.275865	-2.31735	0.0204846	0.0441192	hypothetical protein
TX73_RS02745	RPA0530	590022	590612	-	phaR	WP_042440735.1	CDS	3048.16	0.98005	0.1357	7.22219	5.12e-13	5.32e-12	polyhydroxyalkanoate synthesis repressor PhaR
TX73_RS02755	RPA0532	592255	592980	+	TX73_RS02755	WP_011156100.1	CDS	1880.51	0.65808	0.203111	3.24	0.00119532	0.00351686	beta-ketoacyl-ACP reductase
TX73_RS02770	RPA0535	594594	597071	-	hrpB	WP_011156103.1	CDS	64.9676	-1.10772	0.346993	-3.19234	0.00141125	0.00409869	ATP-dependent helicase HrpB
TX73_RS02775	RPA0536	597245	598297	+	TX73_RS02775	WP_011156104.1	CDS	325.712	-1.80649	0.224177	-8.05832	7.73e-16	1.06e-14	acyltransferase family protein
TX73_RS02785	RPA0538	600714	602168	-	TX73_RS02785	WP_011156106.1	CDS	6955.69	-0.615446	0.195918	-3.14135	0.00168174	0.00481048	porin
TX73_RS02790	RPA0539	602758	603270	+	TX73_RS02790	WP_042440737.1	CDS	491.547	-0.643213	0.174676	-3.68232	0.000231119	0.000777623	MarR family winged helix-turn-helix transcriptional regulator
TX73_RS02795	RPA0540	603265	604383	-	TX73_RS02795	WP_065814268.1	CDS	103.756	-0.791833	0.283904	-2.78909	0.00528567	0.0134964	hypothetical protein
TX73_RS02810	RPA0542	605405	606457	-	TX73_RS02810	WP_011156110.1	CDS	100.022	-1.35787	0.287454	-4.72377	2.32e-06	1.11e-05	AbrB family transcriptional regulator
TX73_RS02815	RPA0543	606652	607179	+	TX73_RS02815	WP_011156111.1	CDS	514.17	0.55584	0.212224	2.61912	0.00881578	0.0210777	hypothetical protein
TX73_RS02855	RPA0551	613289	614170	-	TX73_RS02855	WP_011156119.1	CDS	73.1032	0.987175	0.292052	3.38014	0.000724492	0.00220279	LysR family transcriptional regulator
TX73_RS02860	RPA0552	614276	615583	+	TX73_RS02860	WP_011156120.1	CDS	59.1751	1.11061	0.366818	3.02768	0.0024644	0.00677102	dicarboxylate/amino acid:cation symporter
TX73_RS02880	RPA0556	617758	618315	-	TX73_RS02880	WP_011156124.1	CDS	1931.63	0.763369	0.113736	6.71177	1.92e-11	1.7e-10	HNH endonuclease
TX73_RS02885	RPA0557	618596	619594	+	cysK	WP_011156125.1	CDS	5231.51	1.13373	0.311005	3.64539	0.000266987	0.000881392	cysteine synthase A
TX73_RS02890	RPA0558	619666	620583	-	TX73_RS02890	WP_011156126.1	CDS	310.005	1.01512	0.192069	5.28521	1.26e-07	7.26e-07	phosphoribosylaminoimidazolesuccinocarboxamide synthase
TX73_RS02930	RPA0565	627895	629082	+	TX73_RS02930	WP_011156133.1	CDS	733.991	1.42587	0.193448	7.3708	1.7e-13	1.87e-12	PHB depolymerase family esterase
TX73_RS02935	RPA0566	629211	629630	+	TX73_RS02935	WP_011156134.1	CDS	155.251	-0.903545	0.223367	-4.04512	5.23e-05	0.000195558	DUF1236 domain-containing protein
TX73_RS02940	RPA0567	629707	630684	-	TX73_RS02940	WP_011156135.1	CDS	846.1	-4.55182	0.188701	-24.1219	1.47e-128	1.39e-125	AraC family transcriptional regulator
TX73_RS02950	RPA0569	631700	632818	-	TX73_RS02950	WP_011156137.1	CDS	105.093	0.678073	0.276218	2.45485	0.0140944	0.03194	VWA domain-containing protein
TX73_RS02955	RPA0570	632974	633453	+	TX73_RS02955	WP_011156138.1	CDS	75.9398	0.95674	0.278317	3.43759	0.000586906	0.00181952	MmcB family DNA repair protein
TX73_RS02960	RPA0571	633579	634133	-	TX73_RS02960	WP_011156139.1	CDS	1482.92	1.01842	0.249059	4.08907	4.33e-05	0.000165613	ActR/PrrA/RegA family redox response regulator transcription factor
TX73_RS02975	RPA0574	636449	637279	+	TX73_RS02975	WP_011156142.1	CDS	99.0036	-3.87555	0.353876	-10.9517	6.52e-28	2.86e-26	ABC transporter permease
TX73_RS02985	RPA0576	639003	639836	+	TX73_RS02985	WP_011156144.1	CDS	322.955	-0.721628	0.175341	-4.11556	3.86e-05	0.000149748	M48 family metallopeptidase
TX73_RS02995	RPA0578	642508	642759	+	TX73_RS02995	WP_012494257.1	CDS	59.2106	-1.15071	0.396823	-2.8998	0.00373404	0.00985885	hypothetical protein
TX73_RS03020	RPA0583	645698	648439	+	TX73_RS03020	WP_011156151.1	CDS	229.982	-0.757572	0.170262	-4.44943	8.61e-06	3.75e-05	ATP-binding protein
TX73_RS03025	RPA0584	648631	650967	+	TX73_RS03025	WP_011156152.1	CDS	1555.29	0.380186	0.149525	2.54262	0.0110024	0.0256704	RNA-binding transcriptional accessory protein
TX73_RS03035	RPA0586	652210	653103	-	TX73_RS03035	WP_011156154.1	CDS	46.0286	-3.41874	0.921955	-3.70814	0.000208787	0.000709544	SDR family oxidoreductase
TX73_RS03045	RPA0588	654655	655290	-	TX73_RS03045	WP_234803280.1	CDS	37.6755	-0.865524	0.376499	-2.29888	0.0215119	0.0459554	TetR/AcrR family transcriptional regulator
TX73_RS03055	RPA0590	657260	658600	-	TX73_RS03055	WP_011156158.1	CDS	1022.26	1.10322	0.170905	6.45518	1.08e-10	8.7e-10	S41 family peptidase
TX73_RS03060	RPA0591	658764	661565	-	TX73_RS03060	WP_042440746.1	CDS	1672.76	0.593453	0.104183	5.69626	1.22e-08	7.95e-08	[protein-PII] uridylyltransferase
TX73_RS03095	RPA0598	666223	666498	+	grxC	WP_011156166.1	CDS	253.27	0.512841	0.176712	2.90213	0.0037064	0.00979135	glutaredoxin 3
TX73_RS03105	RPA0600	667367	667861	+	TX73_RS03105	WP_011156168.1	CDS	372.572	0.628036	0.230801	2.72111	0.00650631	0.0161769	DUF1178 family protein
TX73_RS03115	RPA0602	668521	669420	-	TX73_RS03115	WP_011156170.1	CDS	150.243	0.660414	0.247086	2.67282	0.00752176	0.018375	EamA family transporter
TX73_RS03130	RPA0605	672092	674359	+	ptsP	WP_012494271.1	CDS	667.271	0.347193	0.148066	2.34485	0.019035	0.0414115	phosphoenolpyruvate--protein phosphotransferase
TX73_RS03145	RPA0608	676819	677514	+	TX73_RS03145	WP_011156176.1	CDS	1178.94	-1.00224	0.136467	-7.34417	2.07e-13	2.25e-12	DUF4167 domain-containing protein
TX73_RS03150	RPA0609	677617	678387	-	TX73_RS03150	WP_085977323.1	CDS	181.785	0.800194	0.285386	2.8039	0.00504883	0.0129616	class I SAM-dependent methyltransferase
TX73_RS03155	RPA0610	678565	679332	+	gloB	WP_011156178.1	CDS	1446.6	0.469375	0.171443	2.73778	0.00618553	0.0154687	hydroxyacylglutathione hydrolase
TX73_RS03160	RPA0611	679329	679766	+	TX73_RS03160	WP_011156179.1	CDS	168.181	0.721461	0.264325	2.72945	0.00634396	0.0158315	cupin domain-containing protein
TX73_RS03170	RPA0613	680822	681754	-	nudC	WP_011156181.1	CDS	397.898	0.410743	0.155241	2.64584	0.00814884	0.019692	NAD(+) diphosphatase
TX73_RS03185	RPA0616	684542	684862	+	TX73_RS03185	WP_011156184.1	CDS	605.912	0.412933	0.164213	2.51461	0.0119163	0.0275046	YbaB/EbfC family nucleoid-associated protein
TX73_RS03195	RPA0618	685580	686008	+	TX73_RS03195	WP_011156186.1	CDS	282.999	0.561681	0.220157	2.55128	0.0107329	0.0251408	hypothetical protein
TX73_RS03205	RPA0620	687496	688698	-	rmuC	WP_042440752.1	CDS	183.11	-0.729636	0.192513	-3.79007	0.000150605	0.000521172	DNA recombination protein RmuC
TX73_RS03225	RPA0624	691642	692805	-	dapE	WP_011156192.1	CDS	209.794	-8.46721	0.857689	-9.87212	5.5e-23	1.5e-21	succinyl-diaminopimelate desuccinylase
TX73_RS03250	RPA0629	696146	697042	-	argB	WP_011156197.1	CDS	685.949	0.342072	0.147933	2.31235	0.0207585	0.0446685	acetylglutamate kinase
TX73_RS03275	RPA0634	700587	700721	-	rpmH	WP_006609582.1	CDS	126.777	-0.563104	0.23271	-2.41977	0.0155304	0.0346737	50S ribosomal protein L34
TX73_RS03380	RPA0654	722381	723148	-	badH	WP_011156221.1	CDS	50.4379	-3.02197	0.974682	-3.10047	0.00193213	0.0054477	2-hydroxycyclohexanecarboxyl-CoA dehydrogenase
TX73_RS03455	RPA0669	737719	739338	-	hbaA	WP_011156236.1	CDS	17.9408	-1.93937	0.706852	-2.74367	0.00607569	0.0152343	bifunctional 4-hydroxybenzoate--CoA/benzoate--CoA ligase
TX73_RS03480	RPA0674	744248	745360	+	TX73_RS03480	WP_011156241.1	CDS	57.6766	1.08021	0.347977	3.10424	0.00190768	0.0053916	Zn-dependent alcohol dehydrogenase
TX73_RS03510	RPA0680	755097	755699	-	TX73_RS03510	WP_234803283.1	CDS	74.6555	1.08957	0.283801	3.83922	0.000123424	0.000436036	TetR/AcrR family transcriptional regulator
TX73_RS03515	RPA0681	755859	756890	+	TX73_RS03515	WP_042441375.1	CDS	873.867	1.72064	0.177224	9.70882	2.77e-22	7.11e-21	efflux RND transporter periplasmic adaptor subunit
TX73_RS03520	RPA0682	756887	759601	+	rbbA	WP_011156249.1	CDS	1446.06	0.646028	0.166574	3.87832	0.000105182	0.000375229	ribosome-associated ATPase/putative transporter RbbA
TX73_RS03525	RPA0683	759604	760731	+	TX73_RS03525	WP_042440762.1	CDS	765.339	0.94893	0.185961	5.10283	3.35e-07	1.83e-06	ABC transporter permease
TX73_RS03530	RPA0684	760739	760918	-	TX73_RS03530	WP_011156251.1	CDS	134.416	-1.36161	0.245333	-5.55006	2.86e-08	1.77e-07	hypothetical protein
TX73_RS03535	RPA0685	761061	761936	+	TX73_RS03535	WP_011156252.1	CDS	196.955	1.27669	0.207705	6.14667	7.91e-10	5.8e-09	IclR family transcriptional regulator
TX73_RS03555	RPA0689	764330	765484	-	TX73_RS03555	WP_042441376.1	CDS	170.527	0.980771	0.231304	4.24019	2.23e-05	9.03e-05	alpha-D-ribose 1-methylphosphonate 5-triphosphate diphosphatase
TX73_RS03565	RPA0691	766215	767033	-	phnK	WP_011156258.1	CDS	60.4891	1.2955	0.30308	4.27445	1.92e-05	7.82e-05	phosphonate C-P lyase system protein PhnK
TX73_RS03570	RPA0692	767026	767904	-	TX73_RS03570	WP_011156259.1	CDS	149.987	0.937169	0.213514	4.38926	1.14e-05	4.82e-05	alpha-D-ribose 1-methylphosphonate 5-phosphate C-P-lyase PhnJ
TX73_RS03580	RPA0694	769002	769604	-	phnH	WP_011156261.1	CDS	44.0537	1.03525	0.364348	2.84139	0.00449176	0.0116515	phosphonate C-P lyase system protein PhnH
TX73_RS03620	RPA0702	775745	776938	+	TX73_RS03620	WP_011156269.1	CDS	138.437	2.65969	0.553528	4.80498	1.55e-06	7.75e-06	alpha-D-ribose 1-methylphosphonate 5-triphosphate diphosphatase
TX73_RS03625	RPA0703	776961	777665	+	TX73_RS03625	WP_011156270.1	CDS	219.177	2.11196	0.276154	7.64779	2.04e-14	2.48e-13	DUF1045 domain-containing protein
TX73_RS03630	RPA0704	777662	778642	-	TX73_RS03630	WP_011156271.1	CDS	74.9171	-1.92473	0.312807	-6.15308	7.6e-10	5.59e-09	alpha/beta fold hydrolase
TX73_RS03650		780455	780670	+	TX73_RS03650	WP_012494414.1	CDS	97.7523	1.35524	0.252203	5.37363	7.72e-08	4.58e-07	zinc ribbon domain-containing protein
TX73_RS03660	RPA0709	781460	781948	+	TX73_RS03660	WP_042441378.1	CDS	389.816	0.611497	0.161411	3.78844	0.000151596	0.000523071	YbhB/YbcL family Raf kinase inhibitor-like protein
TX73_RS03685	RPA0714	785084	785614	+	cobU	WP_011156281.1	CDS	103.751	-0.863429	0.294346	-2.93338	0.00335291	0.00893732	bifunctional adenosylcobinamide kinase/adenosylcobinamide-phosphate guanylyltransferase
TX73_RS03690	RPA0715	785618	786622	+	cobW	WP_011156282.1	CDS	457.671	-0.904427	0.205404	-4.40315	1.07e-05	4.54e-05	cobalamin biosynthesis protein CobW
TX73_RS03695	RPA0716	786757	790506	+	cobN	WP_011156283.1	CDS	708.342	-0.696634	0.183546	-3.79542	0.000147394	0.000511932	cobaltochelatase subunit CobN
TX73_RS03700	RPA0717	790503	791129	+	cobO	WP_011156284.1	CDS	612.964	-1.20471	0.174805	-6.89171	5.51e-12	5.17e-11	cob(I)yrinic acid a%2Cc-diamide adenosyltransferase
TX73_RS03705	RPA0718	791277	792761	+	TX73_RS03705	WP_011156285.1	CDS	227.082	-0.83306	0.234373	-3.55443	0.000378804	0.00121415	cobyric acid synthase
TX73_RS03710	RPA0719	792734	793705	-	cbiB	WP_011156286.1	CDS	163.669	-0.537958	0.200041	-2.68924	0.00716159	0.0175937	adenosylcobinamide-phosphate synthase CbiB
TX73_RS03765	RPA0730	803781	804470	+	TX73_RS03765	WP_011156297.1	CDS	208.163	-0.592652	0.233617	-2.53685	0.0111854	0.0260333	pilus assembly protein
TX73_RS03770	RPA0731	805004	805897	+	TX73_RS03770	WP_011156298.1	CDS	40.2811	-1.17592	0.442086	-2.65993	0.0078157	0.0190131	LysR family transcriptional regulator
TX73_RS03850	RPA0747	826776	827822	-	TX73_RS03850	WP_011156314.1	CDS	792.728	0.484886	0.138305	3.50591	0.000455051	0.00143806	sulfate ABC transporter ATP-binding protein
TX73_RS03855	RPA0748	827812	828726	-	cysW	WP_011156315.1	CDS	1149.06	0.74184	0.220689	3.36148	0.00077527	0.00234813	sulfate ABC transporter permease subunit CysW
TX73_RS03870	RPA0751	830974	831714	-	TX73_RS03870	WP_011156318.1	CDS	907.235	1.48439	0.377388	3.93334	8.38e-05	0.0003032	phosphoadenylyl-sulfate reductase
TX73_RS03885	RPA0754	834822	836189	-	TX73_RS03885	WP_042440774.1	CDS	141.77	-1.62519	0.269202	-6.03706	1.57e-09	1.11e-08	PAS domain S-box protein
TX73_RS03940	RPA0765	846945	849308	-	TX73_RS03940	WP_011156332.1	CDS	571.088	0.441573	0.135845	3.25057	0.00115174	0.00339921	TonB-dependent receptor
TX73_RS03945	RPA0766	849705	850409	+	TX73_RS03945	WP_042441379.1	CDS	263.248	0.659916	0.266326	2.47785	0.0132176	0.0301262	Crp/Fnr family transcriptional regulator
TX73_RS03955	RPA0768	851724	852750	+	TX73_RS03955		CDS (pseudo gene)	26.0488	-7.90144	1.26575	-6.24252	4.31e-10	3.25e-09	IS481 family transposase - frameshifted
TX73_RS25395	RPA0769	853002	853823	+	TX73_RS25395	WP_011156336.1	CDS	166.762	-10.579	1.20794	-8.75788	1.99e-18	3.71e-17	hypothetical protein
TX73_RS03965	RPA0770	853839	855022	-	TX73_RS03965	WP_085977287.1	CDS	34.0259	-2.63464	0.489051	-5.38725	7.15e-08	4.28e-07	IS3 family transposase, programmed frameshift
TX73_RS24985	RPA0772	855021	856412	+	TX73_RS24985	WP_234931789.1	CDS	154.731	-10.4733	1.19979	-8.72929	2.56e-18	4.7e-17	pentapeptide repeat-containing protein
TX73_RS03980	RPA0773	856721	857179	-	TX73_RS03980	WP_011156340.1	CDS	89.0594	-9.67574	1.20856	-8.00598	1.19e-15	1.59e-14	hypothetical protein
TX73_RS04010	RPA0777	860813	863452	-	TX73_RS04010	WP_119846002.1	CDS	326.24	-0.832605	0.195051	-4.26865	1.97e-05	8e-05	EAL domain-containing protein
TX73_RS04015	RPA0778	863776	864177	-	TX73_RS04015	WP_011156345.1	CDS	1544.94	0.407782	0.165178	2.46874	0.0135589	0.0308596	hypothetical protein
TX73_RS04020	RPA0779	864609	864803	+	TX73_RS04020	WP_011156346.1	CDS	105.104	-1.62638	0.340834	-4.77178	1.83e-06	9.02e-06	hypothetical protein
TX73_RS04025	RPA0780	864804	866069	-	TX73_RS04025	WP_011156347.1	CDS	208.602	-1.12643	0.267963	-4.20369	2.63e-05	0.000104732	acyl-CoA dehydrogenase family protein
TX73_RS04030	RPA0781	866150	866494	-	TX73_RS04030	WP_012494475.1	CDS	631.824	0.677332	0.131837	5.13765	2.78e-07	1.54e-06	cytochrome c
TX73_RS04035	RPA0782	866503	866937	-	TX73_RS04035	WP_011156349.1	CDS	1172.06	0.825035	0.134823	6.11941	9.39e-10	6.82e-09	hypothetical protein
TX73_RS04045	RPA0784	869122	869964	+	TX73_RS04045	WP_011156351.1	CDS	128.595	0.890128	0.287631	3.09468	0.00197023	0.00554194	glucose 1-dehydrogenase
TX73_RS04055	RPA0786	871591	872895	-	TX73_RS04055	WP_234803238.1	CDS	186.845	1.12952	0.276842	4.08	4.5e-05	0.000171518	adenylate/guanylate cyclase domain-containing protein
TX73_RS04060	RPA0787	873042	874016	+	htpX	WP_011156354.1	CDS	3327.46	1.56608	0.310449	5.04458	4.55e-07	2.44e-06	zinc metalloprotease HtpX
TX73_RS04070	RPA0789	875681	876868	-	TX73_RS04070	WP_011156356.1	CDS	214.159	0.690432	0.198109	3.48511	0.000491939	0.00154637	aminotransferase class V-fold PLP-dependent enzyme
TX73_RS04085	RPA0792	878657	880396	-	TX73_RS04085	WP_011156359.1	CDS	523.222	-0.455204	0.166146	-2.73978	0.006148	0.0153911	hypothetical protein
TX73_RS04090	RPA0793	880850	881716	+	TX73_RS04090	WP_011156360.1	CDS	65.5862	-1.0753	0.292437	-3.67703	0.000235961	0.000791105	caspase family protein
TX73_RS04095	RPA0794	881807	882565	-	TX73_RS04095	WP_011156361.1	CDS	4901.64	0.823934	0.157404	5.23452	1.65e-07	9.43e-07	carbonic anhydrase
TX73_RS04100	RPA0795	882652	883278	-	TX73_RS04100	WP_041809462.1	CDS	881.918	0.860161	0.158696	5.42018	5.95e-08	3.6e-07	helix-turn-helix transcriptional regulator
TX73_RS04110	RPA0797	883955	885049	+	TX73_RS04110	WP_011156364.1	CDS	121.853	-1.15845	0.266939	-4.33975	1.43e-05	5.92e-05	quinone-dependent dihydroorotate dehydrogenase
TX73_RS04115	RPA0798	885190	885924	-	TX73_RS04115	WP_011156365.1	CDS	1666.91	0.44288	0.125329	3.53374	0.000409719	0.00130438	MBL fold metallo-hydrolase
TX73_RS04120	RPA0799	886068	886733	-	TX73_RS04120	WP_011156366.1	CDS	43.0884	1.46057	0.359701	4.06051	4.9e-05	0.000184261	carbonic anhydrase
TX73_RS04125	RPA0800	886913	888235	-	TX73_RS04125	WP_011156367.1	CDS	123.371	0.860647	0.245757	3.50203	0.000461728	0.00145721	MATE family efflux transporter
TX73_RS04130	RPA0801	888254	888556	-	TX73_RS04130	WP_012494490.1	CDS	548.054	1.91022	0.13716	13.9269	4.35e-44	5.56e-42	DUF6460 domain-containing protein
TX73_RS04140	RPA0803	890490	891536	-	TX73_RS04140	WP_011156370.1	CDS	100.957	0.893537	0.343989	2.59757	0.00938854	0.0223007	ligase-associated DNA damage response exonuclease
TX73_RS04160	RPA0807	895772	898489	+	TX73_RS04160	WP_011156374.1	CDS	222.204	-0.398835	0.171959	-2.31937	0.0203751	0.0439434	ligase-associated DNA damage response DEXH box helicase
TX73_RS04165	RPA0808	898626	899276	+	pdeM	WP_042441382.1	CDS	79.8608	-0.851088	0.271867	-3.13053	0.00174489	0.00497609	ligase-associated DNA damage response endonuclease PdeM
TX73_RS04170	RPA0809	899416	900279	-	TX73_RS04170	WP_011156376.1	CDS	90.5117	0.83213	0.348095	2.39053	0.0168243	0.0371311	LysR substrate-binding domain-containing protein
TX73_RS04180	RPA0811	901423	902730	+	TX73_RS04180	WP_042440789.1	CDS	95.2593	-1.18172	0.265373	-4.45304	8.47e-06	3.7e-05	divalent metal cation transporter
TX73_RS04190	RPA0813	903694	904617	-	TX73_RS04190	WP_041810195.1	CDS	36.8769	-1.68984	0.479095	-3.52716	0.00042004	0.00133365	sulfite exporter TauE/SafE family protein
TX73_RS04210	RPA0816	909857	911647	+	TX73_RS04210	WP_011156383.1	CDS	1071.31	0.59678	0.12818	4.65581	3.23e-06	1.51e-05	acyl-CoA dehydrogenase C-terminal domain-containing protein
TX73_RS04215	RPA0817	911818	913026	+	TX73_RS04215	WP_011156384.1	CDS	999.543	0.762514	0.129085	5.90707	3.48e-09	2.39e-08	acetyl-CoA C-acetyltransferase
TX73_RS04220	RPA0818	913151	915367	+	TX73_RS04220	WP_011156385.1	CDS	3634.34	0.356848	0.113671	3.1393	0.00169353	0.0048413	3-hydroxyacyl-CoA dehydrogenase NAD-binding domain-containing protein
TX73_RS04225	RPA0819	915791	917596	+	TX73_RS04225	WP_011156386.1	CDS	3631.36	-15.0249	1.2094	-12.4234	1.95e-35	1.49e-33	SIR2 family protein
TX73_RS04235	RPA0821	918441	918932	+	TX73_RS04235	WP_012494506.1	CDS	186.973	0.566404	0.194831	2.90715	0.00364736	0.00964613	MarR family winged helix-turn-helix transcriptional regulator
TX73_RS04250	RPA0824	921127	921897	-	lepB	WP_011156576.1	CDS	596.208	1.45579	0.197674	7.36459	1.78e-13	1.95e-12	signal peptidase I
TX73_RS04255	RPA0825	921894	923321	-	tldD	WP_011156577.1	CDS	1565.86	1.25198	0.185473	6.75019	1.48e-11	1.32e-10	metalloprotease TldD
TX73_RS04270	RPA0828	924075	924545	+	TX73_RS04270	WP_011156580.1	CDS	880.354	-2.50893	0.237834	-10.5491	5.13e-26	1.85e-24	MarR family transcriptional regulator
TX73_RS04275	RPA0829	924660	925085	+	TX73_RS04275	WP_011156581.1	CDS	263.141	-2.61068	0.266508	-9.79586	1.17e-22	3.1e-21	organic hydroperoxide resistance protein
TX73_RS04325	RPA0839	933136	934554	+	thrC	WP_012494520.1	CDS	747.62	-0.50818	0.125609	-4.04571	5.22e-05	0.000195213	threonine synthase
TX73_RS04340	RPA0842	936587	937240	+	TX73_RS04340	WP_011156594.1	CDS	222.949	-0.442354	0.192272	-2.30066	0.0214106	0.0457805	hypothetical protein
TX73_RS04365	RPA0847	939577	939963	-	TX73_RS04365	WP_011156598.1	CDS	4294.99	-0.345363	0.145729	-2.3699	0.017793	0.0389423	AtpZ/AtpI family protein
TX73_RS04370	RPA0848	940266	940889	+	TX73_RS04370	WP_011156599.1	CDS	201.122	-0.445835	0.190254	-2.34337	0.0191103	0.0415373	2-hydroxychromene-2-carboxylate isomerase
TX73_RS04375	RPA0849	940935	941519	+	TX73_RS04375	WP_011156600.1	CDS	820.522	1.05523	0.219704	4.80295	1.56e-06	7.82e-06	hypothetical protein
TX73_RS04380	RPA0850	941543	942016	+	TX73_RS04380	WP_011156601.1	CDS	285.399	1.05148	0.240931	4.36424	1.28e-05	5.34e-05	secondary thiamine-phosphate synthase enzyme YjbQ
TX73_RS04390	RPA0852	944214	944891	+	TX73_RS04390	WP_011156603.1	CDS	4224.05	0.824363	0.101334	8.1351	4.12e-16	5.82e-15	response regulator transcription factor
TX73_RS04400	RPA0854	948749	949978	-	hemA	WP_011156605.1	CDS	16246.2	0.932464	0.165643	5.62937	1.81e-08	1.15e-07	5-aminolevulinate synthase
TX73_RS04410	RPA0856	951429	953567	-	TX73_RS04410	WP_011156391.1	CDS	596.341	1.13024	0.169702	6.66015	2.74e-11	2.36e-10	methyl-accepting chemotaxis protein
TX73_RS04415	RPA0857	953782	954486	-	TX73_RS04415	WP_042440801.1	CDS	80754	-0.29369	0.0943012	-3.11438	0.00184329	0.00523149	porin family protein
TX73_RS04420	RPA0858	955056	955805	+	TX73_RS04420	WP_011156393.1	CDS	210.329	0.428451	0.177003	2.42059	0.0154952	0.03465	ABC transporter ATP-binding protein
TX73_RS04430	RPA0860	956688	957605	+	TX73_RS04430	WP_011156395.1	CDS	173.023	-0.506273	0.215349	-2.35094	0.0187261	0.0407958	metal ABC transporter substrate-binding protein
TX73_RS04435	RPA0861	957752	958801	+	TX73_RS04435	WP_012494533.1	CDS	1436.13	0.893954	0.147754	6.05027	1.45e-09	1.03e-08	GTP-binding protein
TX73_RS04440	RPA0862	958798	959817	+	TX73_RS04440	WP_011156397.1	CDS	601.883	1.25003	0.176825	7.06927	1.56e-12	1.55e-11	hypothetical protein
TX73_RS04445	RPA0863	959852	960574	+	TX73_RS04445	WP_011156398.1	CDS	299.206	0.701915	0.192629	3.64386	0.000268577	0.000886023	MgtC/SapB family protein
TX73_RS04450	RPA0864	960635	961033	+	TX73_RS04450	WP_011156399.1	CDS	51.5852	-1.36748	0.360057	-3.79796	0.00014589	0.000507452	hypothetical protein
TX73_RS04455	RPA0865	961340	962770	-	TX73_RS04455	WP_011156400.1	CDS	4786.11	0.916972	0.180343	5.08461	3.68e-07	2e-06	homospermidine synthase
TX73_RS04460	RPA0866	962880	963284	-	rnk	WP_011156401.1	CDS	348.562	0.901396	0.176624	5.10348	3.33e-07	1.82e-06	nucleoside diphosphate kinase regulator
TX73_RS04470	RPA0869	964232	964819	-	TX73_RS04470	WP_011156404.1	CDS	37.2046	1.4289	0.442381	3.23003	0.00123778	0.00362827	N-acetyltransferase
TX73_RS04475	RPA0870	964962	966104	-	TX73_RS04475	WP_011156405.1	CDS	685.425	0.771676	0.168669	4.57509	4.76e-06	2.17e-05	type III PLP-dependent enzyme
TX73_RS04485	RPA0872	967238	969328	+	TX73_RS04485	WP_011156407.1	CDS	1073.13	0.566218	0.165754	3.416	0.000635476	0.00195601	M3 family metallopeptidase
TX73_RS04505	RPA0876	972666	973661	+	TX73_RS04505	WP_011156411.1	CDS	329.737	0.371316	0.153859	2.41335	0.0158065	0.0351946	SPFH/Band 7/PHB domain protein
TX73_RS04535	RPA0882	979493	980329	-	TX73_RS04535	WP_234803237.1	CDS	27.4187	-1.80334	0.508019	-3.54975	0.000385594	0.00123338	ABC transporter permease
TX73_RS04545	RPA0884	981450	982448	-	TX73_RS04545	WP_011156419.1	CDS	145.005	-0.903048	0.244978	-3.68623	0.000227599	0.000767963	ABC transporter substrate-binding protein
TX73_RS04555	RPA0886	983016	984524	+	TX73_RS04555	WP_011156421.1	CDS	585.765	-1.78461	0.17965	-9.9338	2.97e-23	8.46e-22	diguanylate cyclase
TX73_RS04565	RPA0888	985554	986498	-	TX73_RS04565	WP_012494554.1	CDS	156.205	-0.635508	0.217347	-2.92393	0.00345639	0.00918213	alpha/beta hydrolase
TX73_RS04570	RPA0889	986719	987195	+	TX73_RS04570	WP_011156424.1	CDS	14994.5	1.89742	0.262527	7.22751	4.92e-13	5.16e-12	Hsp20 family protein
TX73_RS04590	RPA0893	995274	995675	+	TX73_RS04590	WP_011156428.1	CDS	28.2282	-1.85199	0.459137	-4.03362	5.49e-05	0.000204091	endonuclease domain-containing protein
TX73_RS04610	RPA0897	998750	1000444	-	TX73_RS04610	WP_011156432.1	CDS	439.535	0.460343	0.174753	2.63425	0.00843237	0.020309	DUF459 domain-containing protein
TX73_RS04625	RPA0899	1002043	1003428	-	TX73_RS04625	WP_042440809.1	CDS	198.819	0.561645	0.232078	2.42007	0.0155175	0.0346672	lytic murein transglycosylase
TX73_RS04635	RPA0901	1004276	1005043	-	TX73_RS04635	WP_011156436.1	CDS	320.218	-0.551254	0.192534	-2.86315	0.00419451	0.0109464	sulfite exporter TauE/SafE family protein
TX73_RS04655	RPA0905	1007654	1007827	-	TX73_RS04655	WP_011156440.1	CDS	282.302	-1.45437	0.306784	-4.7407	2.13e-06	1.04e-05	Flp family type IVb pilin
TX73_RS04660	RPA0906	1007978	1008865	-	TX73_RS04660	WP_011156441.1	CDS	783.85	0.433374	0.12785	3.38972	0.000699635	0.00213544	N-formylglutamate amidohydrolase
TX73_RS25845		1010194	1010343	-	TX73_RS25845	WP_012494571.1	CDS	106.292	0.985822	0.277351	3.55442	0.000378811	0.00121415	hypothetical protein
TX73_RS04690	RPA0912	1013029	1013862	-	TX73_RS04690	WP_011156447.1	CDS	182.386	0.878727	0.236425	3.71673	0.000201821	0.000688345	protein involved in C cytochrome biogenesis
TX73_RS04695	RPA0913	1013997	1014650	+	TX73_RS04695	WP_011156448.1	CDS	3727.83	1.41011	0.161594	8.72628	2.63e-18	4.81e-17	YqgE/AlgH family protein
TX73_RS04700	RPA0914	1014871	1017750	-	TX73_RS04700	WP_011156449.1	CDS	1624.19	0.387951	0.162274	2.39071	0.0168158	0.0371297	EAL domain-containing protein
TX73_RS04710	RPA0916	1018985	1019176	+	TX73_RS04710	WP_011156451.1	CDS	154.094	0.653456	0.213967	3.054	0.00225809	0.00625849	DUF1192 domain-containing protein
TX73_RS04715	RPA0917	1019597	1020106	+	TX73_RS04715	WP_011156452.1	CDS	829.312	0.89073	0.14618	6.09337	1.11e-09	7.93e-09	DUF1465 family protein
TX73_RS04720	RPA0918	1020328	1020555	-	rpmE	WP_011156453.1	CDS	298.674	-0.985277	0.191392	-5.14794	2.63e-07	1.46e-06	50S ribosomal protein L31
TX73_RS04730	RPA0920	1022801	1023247	-	TX73_RS04730	WP_011156455.1	CDS	33.9319	-1.54304	0.443058	-3.48271	0.000496357	0.00155819	GNAT family N-acetyltransferase
TX73_RS04740	RPA0922	1024419	1025438	-	TX73_RS04740	WP_011156457.1	CDS	368.043	0.446014	0.175228	2.54534	0.0109171	0.0255091	hypothetical protein
TX73_RS04755	RPA0925	1027750	1027944	+	TX73_RS04755	WP_011156460.1	CDS	4961.08	2.19621	0.143112	15.3461	3.76e-53	7.74e-51	hypothetical protein
TX73_RS04760	RPA0926	1028028	1028222	+	TX73_RS04760	WP_011156461.1	CDS	3443.69	2.19646	0.136546	16.0859	3.21e-58	7.99e-56	hypothetical protein
TX73_RS04790	RPA0932	1032245	1032790	+	TX73_RS04790	WP_011156467.1	CDS	1175.85	0.808831	0.177444	4.55824	5.16e-06	2.33e-05	SCP2 sterol-binding domain-containing protein
TX73_RS04795	RPA0933	1032794	1033771	+	TX73_RS04795	WP_011156468.1	CDS	2646.66	0.770613	0.136367	5.65104	1.59e-08	1.02e-07	U32 family peptidase
TX73_RS04805	RPA0935	1035248	1036549	-	TX73_RS04805	WP_011156470.1	CDS	246.894	1.25009	0.177288	7.05116	1.77e-12	1.75e-11	alpha/beta fold hydrolase
TX73_RS04810	RPA0936	1036745	1037203	+	TX73_RS04810	WP_234803364.1	CDS	58.5054	1.0495	0.305617	3.43402	0.00059469	0.00183884	TetR/AcrR family transcriptional regulator C-terminal ligand-binding domain-containing protein
TX73_RS04815	RPA0937	1037232	1038020	-	TX73_RS04815	WP_011156472.1	CDS	200.029	-0.568428	0.193065	-2.94424	0.00323751	0.00867367	inositol monophosphatase
TX73_RS04840	RPA0942	1041307	1041591	-	TX73_RS04840	WP_011156477.1	CDS	176.016	0.451585	0.18838	2.3972	0.0165209	0.0365809	antitoxin MazE family protein
TX73_RS04845	RPA0943	1041690	1042886	-	TX73_RS04845	WP_011156478.1	CDS	1528.42	0.550887	0.232452	2.3699	0.017793	0.0389423	phosphoglycerate kinase
TX73_RS04855	RPA0945	1044331	1046316	-	tkt	WP_011156480.1	CDS	1083.09	1.74154	0.19474	8.94292	3.79e-19	7.38e-18	transketolase
TX73_RS04860	RPA0946	1046644	1046988	+	TX73_RS04860	WP_012494595.1	CDS	149.901	0.872583	0.211883	4.11822	3.82e-05	0.000148154	DUF4164 domain-containing protein
TX73_RS04865	RPA0947	1046985	1047395	+	TX73_RS04865	WP_011156482.1	CDS	190.716	0.51	0.191888	2.6578	0.00786525	0.0190846	cell division protein ZapA
TX73_RS04900	RPA0954	1054877	1055806	-	TX73_RS04900	WP_011156489.1	CDS	1178.17	1.09984	0.158372	6.94468	3.79e-12	3.62e-11	histone deacetylase family protein
TX73_RS04910	RPA0956	1057814	1058290	+	TX73_RS04910	WP_011156491.1	CDS	610.966	0.744021	0.147068	5.05902	4.21e-07	2.27e-06	hypothetical protein
TX73_RS04975	RPA0969	1070106	1070972	+	TX73_RS04975	WP_011156502.1	CDS	74.9147	-1.26957	0.525247	-2.41709	0.0156453	0.0348704	hydrogenase expression/formation protein
TX73_RS04990	RPA0972	1071692	1072801	+	TX73_RS04990	WP_011156505.1	CDS	36.2808	-1.82734	0.603463	-3.02809	0.00246104	0.00676572	nickel-dependent hydrogenase large subunit
TX73_RS05035	RPA0981	1081721	1084108	+	TX73_RS05035	WP_011156514.1	CDS	416.25	-0.429163	0.189296	-2.26715	0.0233808	0.0495012	PAS domain S-box protein
TX73_RS05075	RPA0989	1092139	1092852	+	TX73_RS05075	WP_011156522.1	CDS	61.7909	0.734641	0.309381	2.37456	0.0175701	0.0385614	ABC transporter ATP-binding protein
TX73_RS05080	RPA0990	1092866	1095403	-	TX73_RS05080	WP_011156523.1	CDS	220.293	-1.40814	0.299584	-4.70032	2.6e-06	1.24e-05	GAF domain-containing protein
TX73_RS05085	RPA0991	1095619	1096404	+	TX73_RS05085	WP_011156524.1	CDS	71.2557	-1.65097	0.405971	-4.06672	4.77e-05	0.000180425	Crp/Fnr family transcriptional regulator
TX73_RS05090	RPA0992	1096426	1097157	-	TX73_RS05090	WP_011156525.1	CDS	48.8888	-2.06445	0.396869	-5.20183	1.97e-07	1.11e-06	Crp/Fnr family transcriptional regulator
TX73_RS05095	RPA0993	1097324	1097899	+	TX73_RS05095	WP_011156526.1	CDS	23.8638	-1.17939	0.472734	-2.49484	0.0126014	0.0289026	histidine phosphatase family protein
TX73_RS05125	RPA0999	1102360	1102974	+	TX73_RS05125	WP_011156532.1	CDS	63.3301	2.04798	0.321528	6.36952	1.9e-10	1.49e-09	methyltransferase domain-containing protein
TX73_RS05155	RPA1005	1107364	1108014	+	TX73_RS05155	WP_011156538.1	CDS	140.331	0.67534	0.258389	2.61366	0.00895785	0.021385	NUDIX hydrolase
TX73_RS05160	RPA1006	1108155	1108529	+	TX73_RS05160	WP_012494745.1	CDS	152.941	-1.54126	0.244066	-6.31494	2.7e-10	2.07e-09	protocatechuate 4%2C5-dioxygenase subunit alpha
TX73_RS05165	RPA1007	1108545	1109402	+	TX73_RS05165	WP_011156540.1	CDS	440.159	-1.13167	0.238779	-4.73942	2.14e-06	1.04e-05	class III extradiol dioxygenase family protein
TX73_RS05175	RPA1009	1110510	1111697	+	TX73_RS05175	WP_011156542.1	CDS	559.442	-3.90704	0.97578	-4.00402	6.23e-05	0.000229428	cytochrome P450
TX73_RS05195	RPA1013	1115514	1116956	-	ccoG	WP_011156546.1	CDS	1008.84	-0.554766	0.124059	-4.4718	7.76e-06	3.42e-05	cytochrome c oxidase accessory protein CcoG
TX73_RS05200	RPA1014	1117075	1117275	-	TX73_RS05200	WP_012494753.1	CDS	729.334	-0.338344	0.143148	-2.36359	0.0180987	0.0395382	hypothetical protein
TX73_RS05205	RPA1015	1117652	1118170	+	TX73_RS05205	WP_234803363.1	CDS	244.522	1.16561	0.208592	5.58802	2.3e-08	1.44e-07	PadR family transcriptional regulator
TX73_RS05210	RPA1016	1118259	1118792	+	petA	WP_011156549.1	CDS	612.116	1.32	0.154621	8.537	1.38e-17	2.3e-16	ubiquinol-cytochrome c reductase iron-sulfur subunit
TX73_RS05225	RPA1019	1119918	1120238	+	TX73_RS05225	WP_234803362.1	CDS	9.13977	-2.71136	1.01443	-2.67279	0.00752233	0.018375	metalloregulator ArsR/SmtB family transcription factor
TX73_RS05230	RPA1020	1120240	1121235	+	TX73_RS05230	WP_011156553.1	CDS	32.438	-1.45754	0.442842	-3.29133	0.000997138	0.00296884	efflux RND transporter periplasmic adaptor subunit
TX73_RS05235	RPA1021	1121232	1124456	+	TX73_RS05235	WP_011156554.1	CDS	105.301	-1.18738	0.245658	-4.83346	1.34e-06	6.78e-06	efflux RND transporter permease subunit
TX73_RS05245	RPA1023	1125380	1125691	+	TX73_RS05245	WP_011156556.1	CDS	49.1041	0.960562	0.32545	2.95149	0.00316243	0.00847733	hypothetical protein
TX73_RS05290	RPA1032	1133477	1134043	-	TX73_RS05290	WP_011156565.1	CDS	43.0336	0.981145	0.427676	2.29413	0.0217831	0.0464509	glycosyltransferase
TX73_RS05300	RPA1034	1135479	1136393	+	TX73_RS05300	WP_011156567.1	CDS	130.225	-1.3451	0.253616	-5.3037	1.13e-07	6.6e-07	ribonuclease HII
TX73_RS05305	RPA1035	1136465	1137973	+	TX73_RS05305	WP_042441387.1	CDS	99.8774	-0.639858	0.253951	-2.51961	0.0117485	0.0272234	glycosyltransferase family 39 protein
TX73_RS05330	RPA1040	1143914	1144924	-	TX73_RS05330	WP_011156573.1	CDS	1504.31	0.487073	0.135747	3.58811	0.000333089	0.00108151	polyprenyl synthetase family protein
TX73_RS05345	RPA1043	1146377	1147279	+	TX73_RS05345	WP_011156607.1	CDS	674.79	1.64085	0.336466	4.87671	1.08e-06	5.54e-06	S49 family peptidase
TX73_RS05350		1147398	1147586	+	TX73_RS05350	WP_012494778.1	CDS	206.806	0.806224	0.190587	4.23021	2.33e-05	9.41e-05	DUF4234 domain-containing protein
TX73_RS05355	RPA1045	1148010	1148942	+	TX73_RS05355	WP_042440824.1	CDS	363.77	-0.689938	0.229631	-3.00456	0.0026597	0.00724037	glycine--tRNA ligase subunit alpha
TX73_RS05365	RPA1047	1149506	1151836	+	glyS	WP_011156611.1	CDS	1168.88	-1.77488	0.183233	-9.6865	3.44e-22	8.76e-21	glycine--tRNA ligase subunit beta
TX73_RS05370	RPA1048	1152596	1153699	+	TX73_RS05370	WP_011156612.1	CDS	587.248	0.717899	0.137454	5.22284	1.76e-07	1e-06	hypothetical protein
TX73_RS05375	RPA1049	1153713	1154999	-	TX73_RS05375	WP_234803361.1	CDS	360.177	0.964838	0.205664	4.69134	2.71e-06	1.28e-05	DUF4010 domain-containing protein
TX73_RS05380	RPA1051	1155720	1158746	+	ppdK	WP_042440827.1	CDS	10920.6	0.707307	0.175639	4.02704	5.65e-05	0.000209388	pyruvate%2C phosphate dikinase
TX73_RS24805	RPA1058	1167311	1168333	+	TX73_RS24805	WP_147408410.1	CDS	41.3431	-8.57221	1.2812	-6.69074	2.22e-11	1.95e-10	helix-turn-helix transcriptional regulator
TX73_RS25015	RPA1059	1168419	1170635	+	TX73_RS25015	WP_011156623.1	CDS	51.5411	-8.88802	1.2306	-7.22249	5.1e-13	5.32e-12	TonB-dependent receptor
TX73_RS24815	RPA1060	1170643	1171086	+	TX73_RS24815	WP_011156624.1	CDS	14.4599	-7.0521	1.32763	-5.31179	1.09e-07	6.34e-07	hypothetical protein
TX73_RS05430	RPA1061	1171079	1171933	+	TX73_RS05430	WP_011156625.1	CDS	7.00097	-6.00819	1.50675	-3.98752	6.68e-05	0.0002454	class I SAM-dependent methyltransferase
TX73_RS05445	RPA1064	1175646	1176152	-	TX73_RS05445	WP_011156628.1	CDS	243.983	0.635214	0.167155	3.80016	0.000144605	0.000503354	dual specificity protein phosphatase family protein
TX73_RS05460	RPA1067	1177191	1177847	-	TX73_RS05460	WP_011156631.1	CDS	286.467	0.502801	0.192538	2.61143	0.00901639	0.0215059	DNA-3-methyladenine glycosylase I
TX73_RS05465	RPA1068	1177844	1178725	-	TX73_RS05465	WP_011156632.1	CDS	432.131	0.451065	0.147163	3.06507	0.00217622	0.00606012	folate-binding protein YgfZ
TX73_RS05480	RPA1072	1181286	1181663	-	TX73_RS05480	WP_012494798.1	CDS	29.6992	-1.12809	0.4876	-2.31356	0.0206916	0.0445448	TIGR02301 family protein
TX73_RS05485	RPA1073	1181726	1182121	-	TX73_RS05485	WP_234803368.1	CDS	29.2426	-4.15243	0.700385	-5.92878	3.05e-09	2.11e-08	NUDIX hydrolase
TX73_RS05490	RPA1074	1182166	1182663	-	TX73_RS05490	WP_041810259.1	CDS	392.595	-1.36724	0.151855	-9.00359	2.18e-19	4.38e-18	hypothetical protein
TX73_RS05515	RPA1079	1187407	1188693	+	TX73_RS05515	WP_011156643.1	CDS	61.3057	-0.954762	0.302387	-3.15742	0.00159172	0.00458387	MFS transporter
TX73_RS05520	RPA1080	1188686	1189588	+	TX73_RS05520	WP_011156644.1	CDS	53.5899	-1.39423	0.331088	-4.21106	2.54e-05	0.00010154	amidohydrolase family protein
TX73_RS05535	RPA1082	1190900	1192234	+	TX73_RS05535	WP_011156646.1	CDS	2696.21	-2.20656	0.351172	-6.2834	3.31e-10	2.53e-09	curlin
TX73_RS05540	RPA1083	1192349	1192669	+	TX73_RS05540	WP_011156647.1	CDS	27.8314	-2.51765	0.55392	-4.54515	5.49e-06	2.46e-05	hypothetical protein
TX73_RS05545	RPA1084	1192699	1193157	+	TX73_RS05545	WP_234803360.1	CDS	55.5921	-2.07148	0.428181	-4.83787	1.31e-06	6.64e-06	curlin subunit CsgB
TX73_RS05550	RPA1085	1193154	1193570	+	TX73_RS05550	WP_011156649.1	CDS	40.7442	-2.17118	0.751584	-2.88881	0.003867	0.0101872	curli assembly protein CsgF
TX73_RS05555	RPA1086	1193622	1194563	+	TX73_RS05555	WP_042440832.1	CDS	43.2894	-1.52199	0.427756	-3.55809	0.000373567	0.00120222	CsgG/HfaB family protein
TX73_RS05565	RPA1088	1195392	1195730	-	TX73_RS05565	WP_011156652.1	CDS	352.836	1.0811	0.153118	7.06056	1.66e-12	1.64e-11	hypothetical protein
TX73_RS05570	RPA1089	1195939	1196199	+	TX73_RS05570	WP_011156653.1	CDS	50.5795	-2.22102	0.401508	-5.5317	3.17e-08	1.95e-07	hypothetical protein
TX73_RS05575	RPA1090	1196410	1197024	+	TX73_RS05575	WP_234803359.1	CDS	405.159	1.57168	0.144061	10.9098	1.03e-27	4.3e-26	Crp/Fnr family transcriptional regulator
TX73_RS05585	RPA1092	1197405	1197776	+	TX73_RS05585	WP_011156656.1	CDS	129.684	0.782378	0.249286	3.13848	0.00169826	0.00485187	carboxymuconolactone decarboxylase family protein
TX73_RS26035		1204145	1204318	-	TX73_RS26035	WP_234803358.1	CDS	10.5358	-6.5948	1.38455	-4.76313	1.91e-06	9.36e-06	hypothetical protein
TX73_RS05625	RPA1100	1205358	1205975	+	ruvA	WP_011156664.1	CDS	54.8942	-1.52695	0.340508	-4.48431	7.31e-06	3.23e-05	Holliday junction branch migration protein RuvA
TX73_RS05630	RPA1101	1205972	1206397	+	TX73_RS05630	WP_011156665.1	CDS	59.798	-2.61407	0.460865	-5.67208	1.41e-08	9.11e-08	cytidine deaminase
TX73_RS05635	RPA1102	1206575	1207624	+	ruvB	WP_011156666.1	CDS	125.456	-0.747058	0.225351	-3.31509	0.000916139	0.00274147	Holliday junction branch migration DNA helicase RuvB
TX73_RS05640	RPA1103	1207632	1208096	+	ybgC	WP_011156667.1	CDS	162.172	-0.719973	0.242449	-2.96959	0.002982	0.00803002	tol-pal system-associated acyl-CoA thioesterase
TX73_RS25020		1214795	1214971	+	TX73_RS25020	WP_012494831.1	CDS	117.793	-1.88362	0.270555	-6.96206	3.35e-12	3.22e-11	DUF2934 domain-containing protein
TX73_RS05690	RPA1114	1216877	1217344	+	TX73_RS05690	WP_011156678.1	CDS	19522.2	2.9306	0.902039	3.24886	0.0011587	0.00341762	DUF2852 domain-containing protein
TX73_RS05695	RPA1115	1217494	1217961	+	TX73_RS05695	WP_011156679.1	CDS	157.887	1.73452	0.379875	4.56603	4.97e-06	2.26e-05	carboxymuconolactone decarboxylase family protein
TX73_RS05700	RPA1116	1217945	1218850	+	TX73_RS05700	WP_011156680.1	CDS	32.6433	1.15799	0.439802	2.63297	0.00846409	0.0203603	sigma-70 family RNA polymerase sigma factor
TX73_RS05725	RPA1121	1222982	1225312	+	TX73_RS05725	WP_011156685.1	CDS	2035.1	-0.655242	0.111814	-5.86011	4.63e-09	3.15e-08	EAL domain-containing protein
TX73_RS05730	RPA1122	1225507	1226256	+	TX73_RS05730	WP_011156686.1	CDS	1701.89	1.73255	0.161479	10.7293	7.42e-27	2.81e-25	hypothetical protein
TX73_RS05735	RPA1123	1226585	1227082	+	pal	WP_011156687.1	CDS	2430.87	0.37947	0.106964	3.54763	0.000388714	0.00124252	peptidoglycan-associated lipoprotein Pal
TX73_RS05750	RPA1126	1229602	1231518	+	ftsH	WP_011156690.1	CDS	18669.8	1.089	0.153629	7.08851	1.36e-12	1.36e-11	ATP-dependent zinc metalloprotease FtsH
TX73_RS05795	RPA1135	1240568	1242328	-	TX73_RS05795	WP_011156699.1	CDS	202.234	0.662629	0.203054	3.26331	0.00110118	0.00325812	ABC transporter ATP-binding protein/permease
TX73_RS05805	RPA1137	1244408	1244824	+	TX73_RS05805	WP_011156701.1	CDS	62.7293	-0.907651	0.355269	-2.55483	0.0106241	0.0249229	META domain-containing protein
TX73_RS05815	RPA1139	1246445	1247638	-	TX73_RS05815	WP_011156703.1	CDS	736.407	0.716239	0.13918	5.14615	2.66e-07	1.47e-06	hypothetical protein
TX73_RS05825	RPA1141	1249536	1249832	-	groES	WP_011156705.1	CDS	1463.62	-0.522466	0.202468	-2.58049	0.00986616	0.0232834	co-chaperone GroES
TX73_RS05840	RPA1144	1251915	1252706	-	TX73_RS05840	WP_011156708.1	CDS	1784.98	-1.05989	0.162808	-6.51004	7.51e-11	6.09e-10	protein phosphatase CheZ
TX73_RS05850	RPA1146	1253883	1254737	-	TX73_RS05850	WP_011156710.1	CDS	1333.23	2.10057	0.270624	7.76195	8.36e-15	1.05e-13	DUF2076 domain-containing protein
TX73_RS05855	RPA1147	1254853	1255746	-	TX73_RS05855	WP_011156711.1	CDS	162.997	0.685539	0.291168	2.35444	0.0185507	0.0404461	ChbG/HpnK family deacetylase
TX73_RS05860	RPA1148	1255743	1256786	-	TX73_RS05860	WP_011156712.1	CDS	847.411	1.24744	0.190152	6.56022	5.37e-11	4.46e-10	glycosyltransferase family 2 protein
TX73_RS05885	RPA1153	1260807	1261757	+	ubiA	WP_011156717.1	CDS	616.86	-1.03203	0.154372	-6.68536	2.3e-11	2.01e-10	4-hydroxybenzoate octaprenyltransferase
TX73_RS05890	RPA1154	1261793	1262317	-	TX73_RS05890	WP_011156718.1	CDS	187.972	-2.57254	0.282119	-9.11864	7.61e-20	1.58e-18	DUF6101 family protein
TX73_RS05895	RPA1155	1262616	1264013	+	TX73_RS05895	WP_011156719.1	CDS	823.707	1.65357	0.20402	8.10494	5.28e-16	7.39e-15	TldD/PmbA family protein
TX73_RS05900	RPA1156	1264000	1264815	+	TX73_RS05900	WP_042440838.1	CDS	752.384	0.729589	0.155267	4.69893	2.62e-06	1.24e-05	3'(2')%2C5'-bisphosphate nucleotidase CysQ
TX73_RS05910	RPA1158	1265171	1266475	+	TX73_RS05910	WP_011156722.1	CDS	278.137	-0.498122	0.190389	-2.61634	0.00888768	0.0212389	3-deoxy-D-manno-octulosonic acid transferase
TX73_RS05920	RPA1160	1267500	1267727	-	TX73_RS05920	WP_012494864.1	CDS	297.009	0.419342	0.161487	2.59675	0.00941103	0.0223317	DUF2093 domain-containing protein
TX73_RS05925	RPA1161	1267876	1269489	-	xseA	WP_011156725.1	CDS	370.018	0.319199	0.140746	2.2679	0.0233352	0.0494267	exodeoxyribonuclease VII large subunit
TX73_RS05930	RPA1162	1269727	1271010	+	purD	WP_011156726.1	CDS	508.974	0.344963	0.141015	2.44629	0.0144334	0.0325462	phosphoribosylamine--glycine ligase
TX73_RS05955	RPA1167	1275882	1276904	-	prmB	WP_011156731.1	CDS	296.367	0.481646	0.165702	2.9067	0.00365261	0.00965463	50S ribosomal protein L3 N(5)-glutamine methyltransferase
TX73_RS05970	RPA1170	1277645	1278271	-	pgsA	WP_011156734.1	CDS	778.03	0.438191	0.117957	3.71485	0.000203326	0.000692979	CDP-diacylglycerol--glycerol-3-phosphate 3-phosphatidyltransferase
TX73_RS05980	RPA1172	1280836	1281459	+	TX73_RS05980	WP_012494872.1	CDS	4918.01	1.4113	0.166872	8.45737	2.73e-17	4.39e-16	porin family protein
TX73_RS05990	RPA1174	1282367	1283224	-	rlmJ	WP_011156738.1	CDS	60.1818	-0.869212	0.296029	-2.93624	0.0033222	0.00887043	23S rRNA (adenine(2030)-N(6))-methyltransferase RlmJ
TX73_RS05995	RPA1175	1283518	1283913	+	TX73_RS05995	WP_011156739.1	CDS	1871.24	-0.463842	0.184214	-2.51796	0.0118037	0.0273246	response regulator
TX73_RS06005	RPA1177	1284607	1284810	-	TX73_RS06005	WP_011156741.1	CDS	189.89	-0.68545	0.22198	-3.08789	0.00201582	0.00565337	tautomerase family protein
TX73_RS06010	RPA1178	1284950	1286521	-	hisS	WP_011156742.1	CDS	1338.4	-0.765952	0.157273	-4.8702	1.11e-06	5.7e-06	histidine--tRNA ligase
[truncated: 1,729 more rows]

## Sheet: Up-in-TIE1
Gene_ID	Old_locus_tag	Start	Stop	Strand	Gene_Name	Protein_ID	Feature_type	baseMean	log2FoldChange	lfcSE	stat	pvalue	padj	Description
[truncated: 64 more rows]

[truncated: 8 more sheets: Down-in-TIE1, Chr_Coverage, Chr_FPKM, Chr_TPM, Plasmid_Coverage, Plasmid_FPKM, Plasmid_TPM, Alignment]
